# Supplementary material for: Pre-harvest management is a critical practice for minimizing aflatoxin contamination of maize
Source: Food Control. 2019 Feb;96:219–26. doi: 10.1016/j.foodcont.2018.08.032 (PMC6251936; doi:10.1016/j.foodcont.2018.08.032)
Supplement: Multimedia component 3 [file mmc3.csv]

Year	Period	Region	RegDist	County	District	Class	Sdate	SampleID	Variety	Mcont	Altitude	AFLB1 (µg/kg)
2009	A1	Eastern	Upper Eastern	Embu	Embu	FF	9-Aug	ACFF0001	H614	11.5	1726	0
2009	A1	Eastern	Upper Eastern	Embu	Embu	FF	9-Aug	ACFF0002	H614	18.7	1629	0
2009	A1	Eastern	Upper Eastern	Embu	Embu	FF	9-Aug	ACFF0003	H614	20.6	1708	0
2009	A1	Eastern	Upper Eastern	Embu	Embu	FF	9-Aug	ACFF0004	H614	18.1	1717	9091.8
2009	A1	Eastern	Upper Eastern	Embu	Embu	FF	9-Aug	ACFF0005	H614	11.3	1607	0
2009	A1	Eastern	Upper Eastern	Embu	Embu	FF	9-Aug	ACFF0006	H614	11.3	1683	0
2009	A1	Eastern	Upper Eastern	Embu	Embu	FF	9-Aug	ACFF0007	H614	19.6	1699	2.8
2009	A1	Eastern	Upper Eastern	Embu	Embu	FF	9-Aug	ACFF0008	H614	10.9	1699	0
2009	A1	Eastern	Upper Eastern	Embu	Embu	FF	9-Aug	ACFF0009	H614	10.9	1676	0
2009	A1	Eastern	Upper Eastern	Embu	Embu	FF	9-Aug	ACFF0010	H614	12.6	1639	0
2009	A1	Eastern	Lower Eastern	Makueni	Makueni	FF	9-Aug	ACFF0011	DH04	32	1277	0
2009	A1	Eastern	Lower Eastern	Makueni	Makueni	FF	9-Aug	ACFF0012	PH3253	32	1316	0
2009	A1	Eastern	Lower Eastern	Makueni	Makueni	FF	9-Aug	ACFF0013	PH3253	13.5	1296	0
2009	A1	Eastern	Lower Eastern	Makueni	Makueni	FF	9-Aug	ACFF0014	Mixed	21.8	1276	2
2009	A1	Eastern	Lower Eastern	Makueni	Makueni	FF	9-Aug	ACFF0015	DK8031	11.9	1293	0
2009	A1	Eastern	Lower Eastern	Makueni	Makueni	FF	9-Aug	ACFF0016	Mixed	11.4	1246	45.7
2009	A1	Eastern	Lower Eastern	Makueni	Makueni	FF	9-Aug	ACFF0017	PH3253	32	1258	0
2009	A1	Eastern	Lower Eastern	Makueni	Makueni	FF	9-Aug	ACFF0018	PH3253	32	1307	0
2009	A1	Eastern	Lower Eastern	Makueni	Makueni	FF	9-Aug	ACFF0019	Mixed	13.8	1304	174.4
2009	A1	Eastern	Lower Eastern	Makueni	Makueni	FF	9-Aug	ACFF0020	Pannar	32	1314	0
2009	A1	Eastern	Lower Eastern	Makueni	Makueni	FF	9-Aug	ACFF0021	Local	32	1329	0
2009	A1	Eastern	Lower Eastern	Makueni	Makueni	FF	9-Aug	ACFF0022	Pannar	22	1313	10.6
2009	A1	Eastern	Lower Eastern	Makueni	Makueni	FF	9-Aug	ACFF0023	DH04	32	1393	0
2009	A1	Eastern	Lower Eastern	Makueni	Makueni	FF	9-Aug	ACFF0024	DH04	10	1425	0
2009	A1	Eastern	Lower Eastern	Makueni	Makueni	FF	9-Aug	ACFF0025	Pannar7m97	32	1382	0
2009	A1	Eastern	Lower Eastern	Makueni	Makueni	FF	9-Aug	ACFF0026	Mixed	22.7	1384	0
2009	A1	Eastern	Lower Eastern	Makueni	Makueni	FF	9-Aug	ACFF0027	DUMA43	32	1381	0
2009	A1	Eastern	Lower Eastern	Makueni	Makueni	FF	9-Aug	ACFF0028	Mixed	23.2	1347	0
2009	A1	Eastern	Lower Eastern	Makueni	Makueni	FF	9-Aug	ACFF0029	Mixed	32	1496	0
2009	A1	Eastern	Lower Eastern	Makueni	Makueni	FF	9-Aug	ACFF0030	Mixed	32	1594	0
2009	A1	Eastern	Lower Eastern	Makueni	Makueni	FF	9-Sep	ACFF0031	Mixed	32	1365	0
2009	A1	Eastern	Lower Eastern	Makueni	Makueni	FF	9-Sep	ACFF0032	Mixed	32	1336	40.3
2009	A1	Eastern	Lower Eastern	Makueni	Makueni	FF	9-Sep	ACFF0033	Mixed	19.9	1431	6.9
2009	A1	Eastern	Lower Eastern	Makueni	Makueni	FF	9-Sep	ACFF0034	Pannar7m97	32	1416	0
2009	A1	Eastern	Lower Eastern	Makueni	Makueni	FF	9-Sep	ACFF0035	PH3253	22.3	1410	96.5
2009	A1	Eastern	Lower Eastern	Makueni	Makueni	FF	9-Sep	ACFF0036	PH3253	32	1428	0
2009	A1	Eastern	Lower Eastern	Makueni	Makueni	FF	9-Sep	ACFF0037	PH3253	19.2	1269	91.7
2009	A1	Eastern	Lower Eastern	Makueni	Makueni	FF	9-Sep	ACFF0038	DK8031	32	1269	44.5
2009	A1	Eastern	Lower Eastern	Makueni	Makueni	FF	9-Sep	ACFF0039	PH3253	32	1322	200.8
2009	A1	Eastern	Lower Eastern	Makueni	Makueni	FF	9-Sep	ACFF0040	Mixed	14.4	1202	273.8
2010	A2	Eastern	Lower Eastern	Makueni	Mbooni	FF	10-Feb	ACFF0041	Local	32	1245	10.47
2010	A2	Eastern	Lower Eastern	Makueni	Mbooni	FF	10-Feb	ACFF0042	Local	32	1155	1.64
2010	A2	Eastern	Lower Eastern	Makueni	Mbooni	FF	10-Feb	ACFF0043	Local	32	1083	0
2010	A2	Eastern	Lower Eastern	Makueni	Mbooni	FF	10-Feb	ACFF0044	DUMA43	32	1277	128.1
2010	A2	Eastern	Lower Eastern	Makueni	Mbooni	FF	10-Feb	ACFF0045	PH3253	32	1288	0
2010	A2	Eastern	Lower Eastern	Makueni	Mbooni	FF	10-Feb	ACFF0046	Local	32	1303	0
2010	A2	Eastern	Lower Eastern	Makueni	Mbooni	FF	10-Feb	ACFF0047	DUMA43	32	1255	1.35
2010	A2	Eastern	Lower Eastern	Makueni	Mbooni	FF	10-Feb	ACFF0048	DUMA43	32	1124	2.7
2010	A2	Eastern	Lower Eastern	Makueni	Mbooni	FF	10-Feb	ACFF0049	DH02	32	1340	0
2010	A2	Eastern	Lower Eastern	Makueni	Mbooni	FF	10-Feb	ACFF0050	KCB	32	1240	0
2010	A2	Eastern	Lower Eastern	Makueni	Mbooni	FF	10-Feb	ACFF0051	DUMA43	32	1219	0
2010	A2	Eastern	Lower Eastern	Makueni	Mbooni	FF	10-Feb	ACFF0052	DH01	32	1210	36.89
2010	A2	Eastern	Lower Eastern	Makueni	Mbooni	FF	10-Feb	ACFF0053	PH3253	32	1217	4.15
2010	A2	Eastern	Lower Eastern	Makueni	Mbooni	FF	10-Feb	ACFF0054	DH01	32	1124	20.38
2010	A2	Eastern	Lower Eastern	Makueni	Mbooni	FF	10-Feb	ACFF0055	DH02	32	1210	0
2010	A2	Eastern	Lower Eastern	Makueni	Mbooni	FF	10-Feb	ACFF0056	DUMA43	32	1303	0.87
2010	A2	Eastern	Lower Eastern	Makueni	Mbooni	FF	10-Feb	ACFF0057	Local	32	1296	0.01
2010	A2	Eastern	Lower Eastern	Makueni	Mbooni	FF	10-Feb	ACFF0058	Local	32	1092	12.34
2010	A2	Eastern	Lower Eastern	Makueni	Mbooni	FF	10-Feb	ACFF0059	DH02	32	1258	0
2010	A2	Eastern	Lower Eastern	Makueni	Mbooni	FF	10-Feb	ACFF0060	DUMA43	32	1289	0
2010	A2	Eastern	Lower Eastern	Makueni	Mbooni	FF	10-Feb	ACFF0061	DUMA43	32	1237	0
2010	A2	Eastern	Lower Eastern	Makueni	Mbooni	FF	10-Feb	ACFF0062	DH02	32	1197	5.27
2010	A2	Eastern	Lower Eastern	Makueni	Mbooni	FF	10-Feb	ACFF0063	DH02	32	1276	0
2010	A2	Eastern	Lower Eastern	Makueni	Mbooni	FF	10-Feb	ACFF0064	Local	32	1297	0.68
2010	A2	Eastern	Lower Eastern	Makueni	Mbooni	FF	10-Feb	ACFF0065	DH02	32	1245	0.74
2010	A2	Eastern	Lower Eastern	Makueni	Mbooni	FF	10-Feb	ACFF0066	KCB	32	1287	18.91
2010	A2	Eastern	Lower Eastern	Makueni	Mbooni	FF	10-Feb	ACFF0067	DH02	32	1304	0
2010	A2	Eastern	Lower Eastern	Makueni	Mbooni	FF	10-Feb	ACFF0068	Local	32	1225	2.28
2010	A2	Eastern	Lower Eastern	Makueni	Mbooni	FF	10-Feb	ACFF0069	DH01	32	1225	0
2010	A2	Eastern	Lower Eastern	Makueni	Mbooni	FF	10-Feb	ACFF0070	KCB	32	1287	38.14
2010	A2	Eastern	Lower Eastern	Makueni	Mbooni	FF	10-Feb	ACFF0071	Pannar4m	32	1124	13.33
2010	A2	Eastern	Lower Eastern	Makueni	Mbooni	FF	10-Feb	ACFF0072	Pannar4m	32	1224	3.84
2010	A2	Eastern	Lower Eastern	Makueni	Mbooni	FF	10-Feb	ACFF0073	DH02	32	1218	4.45
2010	A2	Eastern	Lower Eastern	Makueni	Mbooni	FF	10-Feb	ACFF0074	KCB	14.8	1113	0
2010	A2	Eastern	Lower Eastern	Makueni	Mbooni	FF	10-Feb	ACFF0075	DH02	20.4	1188	90.53
2010	A2	Eastern	Lower Eastern	Makueni	Mbooni	FF	10-Feb	ACFF0076	DH01	15.1	1189	8.16
2010	A2	Eastern	Lower Eastern	Makueni	Mbooni	FF	10-Feb	ACFF0077	DUMA43	16.6	1128	1454.79
2010	A2	Eastern	Lower Eastern	Makueni	Mbooni	FF	10-Feb	ACFF0078	KCB	15.1	1119	0
2010	A2	Eastern	Lower Eastern	Makueni	Mbooni	FF	10-Feb	ACFF0079	DH02	10.5	1170	0
2010	A2	Eastern	Lower Eastern	Makueni	Mbooni	FF	10-Feb	ACFF0080	DH04	14.8	1166	6.83
2010	A2	Eastern	Lower Eastern	Makueni	Mbooni	FF	10-Feb	ACFF0081	DH04	17.8	1128	81.01
2010	A2	Eastern	Lower Eastern	Makueni	Mbooni	FF	10-Feb	ACFF0082	PH3253	14.1	1114	9.64
2010	A2	Eastern	Lower Eastern	Makueni	Mbooni	FF	10-Feb	ACFF0083	PH3253	15.9	1133	24.68
2010	A2	Eastern	Lower Eastern	Makueni	Mbooni	FF	10-Feb	ACFF0084	DH04	32	1133	0
2010	A2	Eastern	Lower Eastern	Makueni	Makueni	FF	10-Feb	ACFF0085	Local	32	1307	16.5
2010	A2	Eastern	Lower Eastern	Makueni	Makueni	FF	10-Feb	ACFF0086	DH04	32	1307	0
2010	A2	Eastern	Lower Eastern	Makueni	Makueni	FF	10-Feb	ACFF0087	PH3253	32	1321	0
2010	A2	Eastern	Lower Eastern	Makueni	Makueni	FF	10-Feb	ACFF0088	Pannar7m97	32	1311	4.7
2010	A2	Eastern	Lower Eastern	Makueni	Makueni	FF	10-Feb	ACFF0089	PH3253	32	1282	31.1
2010	A2	Eastern	Lower Eastern	Makueni	Makueni	FF	10-Feb	ACFF0090	Local	32	1311	11
2010	A2	Eastern	Lower Eastern	Makueni	Makueni	FF	10-Feb	ACFF0091	DUMA43	32	1279	0
2010	A2	Eastern	Lower Eastern	Makueni	Makueni	FF	10-Feb	ACFF0092	Local	32	1279	8.6
2010	A2	Eastern	Lower Eastern	Makueni	Makueni	FF	10-Feb	ACFF0095	PH3253	32	1178	18.5
2010	A2	Eastern	Lower Eastern	Makueni	Makueni	FF	10-Feb	ACFF0096	Local	32	1169	9.2
2010	A2	Eastern	Lower Eastern	Makueni	Makueni	FF	10-Feb	ACFF0097	DH01	32	1174	3.3
2010	A2	Eastern	Lower Eastern	Makueni	Makueni	FF	10-Feb	ACFF0098	DUMA43	32	1173	2.9
2010	A2	Eastern	Lower Eastern	Makueni	Makueni	FF	10-Feb	ACFF0099	DH04	32	1188	1.8
2010	A2	Eastern	Lower Eastern	Makueni	Makueni	FF	10-Feb	ACFF0100	DUMA43	32	1188	4.8
2010	A2	Eastern	Lower Eastern	Makueni	Makueni	FF	10-Feb	ACFF0101	Local	32	1188	32.7
2010	A2	Eastern	Lower Eastern	Makueni	Makueni	FF	10-Feb	ACFF0102	DH04	32	1222	29.2
2010	A2	Eastern	Lower Eastern	Makueni	Makueni	FF	10-Feb	ACFF0103	Mixed	32	1222	0
2010	A2	Eastern	Lower Eastern	Makueni	Makueni	FF	10-Feb	ACFF0104	Local	32	1206	11.7
2010	A2	Eastern	Lower Eastern	Makueni	Makueni	FF	10-Feb	ACFF0105	DH04	32	1206	8.1
2010	A2	Eastern	Lower Eastern	Makueni	Makueni	FF	10-Feb	ACFF0106	PH3253	32	1206	21
2010	A2	Eastern	Lower Eastern	Makueni	Makueni	FF	10-Feb	ACFF0107	DH02	32	1206	16.3
2010	A2	Eastern	Lower Eastern	Makueni	Makueni	FF	10-Feb	ACFF0108	PH3253	32	1279	0
2010	A2	Eastern	Lower Eastern	Makueni	Makueni	FF	10-Feb	ACFF0109	DK8031	32	1279	37.4
2010	A2	Eastern	Lower Eastern	Makueni	Makueni	FF	10-Feb	ACFF0110	DH01	32	1279	6
2010	A2	Eastern	Lower Eastern	Makueni	Makueni	FF	10-Feb	ACFF0111	Local	32	1279	205.6
2010	A2	Eastern	Lower Eastern	Makueni	Makueni	FF	10-Feb	ACFF0112	Local	32	1261	8
2010	A2	Eastern	Lower Eastern	Makueni	Makueni	FF	10-Feb	ACFF0116	Local	32	1333	2.6
2010	A2	Eastern	Lower Eastern	Makueni	Makueni	FF	10-Feb	ACFF0117	DH02	32	1319	5.5
2010	A2	Eastern	Lower Eastern	Makueni	Makueni	FF	10-Feb	ACFF0118	DH04	32	1315	135.9
2010	A2	Eastern	Lower Eastern	Makueni	Makueni	FF	10-Feb	ACFF0119	PH3253	32	1319	3.7
2010	A2	Eastern	Lower Eastern	Makueni	Makueni	FF	10-Feb	ACFF0120	Local	32	1320	9.9
2010	A2	Eastern	Lower Eastern	Makueni	Makueni	FF	10-Feb	ACFF0121	Local	32	1290	3.2
2010	A2	Eastern	Lower Eastern	Makueni	Makueni	FF	10-Feb	ACFF0122	PH3253	32	1287	34.8
2010	A2	Eastern	Lower Eastern	Makueni	Makueni	FF	10-Feb	ACFF0123	DUMA43	32	1309	0
2010	A2	Eastern	Lower Eastern	Makueni	Makueni	FF	10-Feb	ACFF0124	Local	32	1309	7.1
2010	A2	Eastern	Lower Eastern	Makueni	Makueni	FF	10-Feb	ACFF0125	Local	32	1314	3.3
2010	A2	Eastern	Lower Eastern	Makueni	Makueni	FF	10-Feb	ACFF0126	PH3253	32	1316	112.1
2010	A2	Eastern	Lower Eastern	Makueni	Makueni	FF	10-Feb	ACFF0127	DH01	32	1316	13.3
2010	A2	Eastern	Lower Eastern	Makueni	Makueni	FF	10-Feb	ACFF0128	Local	32	1340	60.2
2010	A2	Eastern	Lower Eastern	Makueni	Makueni	FF	10-Feb	ACFF0129	Pannar7m97	32	1340	7.4
2010	A2	Eastern	Lower Eastern	Makueni	Makueni	FF	10-Feb	ACFF0130	Pannar7m97	32	1378	32
2010	A2	Eastern	Lower Eastern	Makueni	Makueni	FF	10-Feb	ACFF0131	Local	32	1384	1.7
2010	A2	Eastern	Lower Eastern	Makueni	Makueni	FF	10-Feb	ACFF0132	PH3253	32	1384	54.3
2010	A2	Eastern	Lower Eastern	Makueni	Makueni	FF	10-Feb	ACFF0133	DH01	32	1353	0
2010	A2	Eastern	Lower Eastern	Makueni	Makueni	FF	10-Feb	ACFF0134	Mixed	32	1353	0
2010	A2	Eastern	Lower Eastern	Makueni	Makueni	FF	10-Feb	ACFF0135	DK8031	32	1429	0
2010	A2	Eastern	Lower Eastern	Makueni	Makueni	FF	10-Feb	ACFF0136	PH3253	32	1505	0
2010	A2	Eastern	Lower Eastern	Makueni	Makueni	FF	10-Feb	ACFF0137	DH04	32	1548	7.4
2010	A2	Eastern	Lower Eastern	Makueni	Makueni	FF	10-Feb	ACFF0139	DH04	32	1220	24.4
2010	A2	Eastern	Lower Eastern	Makueni	Makueni	FF	10-Feb	ACFF0140	Local	32	1171	17.5
2010	A2	Eastern	Lower Eastern	Makueni	Makueni	FF	10-Feb	ACFF0142	DUMA43	32	1192	0
2010	A2	Eastern	Lower Eastern	Makueni	Makueni	FF	10-Feb	ACFF0143	PH3253	32	1192	0
2010	A2	Eastern	Lower Eastern	Makueni	Makueni	FF	10-Feb	ACFF0144	DH04	32	1195	0
2010	A2	Eastern	Lower Eastern	Makueni	Makueni	FF	10-Feb	ACFF0145	DH04	32	1196	1.5
2010	A2	Eastern	Lower Eastern	Makueni	Makueni	FF	10-Feb	ACFF0146	PH3253	32	1204	0
2010	A2	Eastern	Lower Eastern	Makueni	Makueni	FF	10-Mar	ACFF0147	Mixed	15	1279	2.87
2010	A2	Eastern	Lower Eastern	Makueni	Makueni	FF	10-Mar	ACFF0148	Local	13.9	1279	0
2010	A2	Eastern	Lower Eastern	Makueni	Makueni	FF	10-Mar	ACFF0149	PH3253	14.1	1290	0
2010	A2	Eastern	Lower Eastern	Makueni	Makueni	FF	10-Mar	ACFF0150	Mixed	13.3	1169	6.25
2010	A2	Eastern	Lower Eastern	Makueni	Makueni	FF	10-Mar	ACFF0151	DH01	13.5	1309	4.9
2010	A2	Eastern	Lower Eastern	Makueni	Makueni	FF	10-Mar	ACFF0152	DUMA43	15.1	1311	3.78
2010	A2	Eastern	Lower Eastern	Makueni	Makueni	FF	10-Mar	ACFF0153	Mixed	13.7	1314	4.41
2010	A2	Eastern	Lower Eastern	Makueni	Makueni	FF	10-Mar	ACFF0154	Mixed	14.6	1222	744.68
2010	A2	Eastern	Lower Eastern	Makueni	Makueni	FF	10-Mar	ACFF0155	Mixed	15.1	1178	37.33
2010	A2	Eastern	Lower Eastern	Makueni	Makueni	FF	10-Mar	ACFF0156	DUMA43	18.2	1188	0
2010	A2	Eastern	Lower Eastern	Makueni	Makueni	FF	10-Mar	ACFF0157	DH04	28.3	1279	1.84
2010	A2	Eastern	Lower Eastern	Makueni	Makueni	FF	10-Mar	ACFF0158	DH01	15.7	1261	0
2010	A2	Eastern	Lower Eastern	Makueni	Makueni	FF	10-Mar	ACFF0159	Local	17.4	1315	0
2010	A2	Eastern	Lower Eastern	Makueni	Makueni	FF	10-Mar	ACFF0160	Pannar	18.9	1333	0
2010	A2	Eastern	Lower Eastern	Makueni	Makueni	FF	10-Mar	ACFF0161	Mixed	23.4	1321	0
2010	A2	Eastern	Lower Eastern	Makueni	Makueni	FF	10-Mar	ACFF0162	PH3253	17.8	1307	0
2010	A2	Eastern	Lower Eastern	Makueni	Makueni	FF	10-Mar	ACFF0163	Local	19.3	1340	1.49
2010	A2	Eastern	Lower Eastern	Makueni	Makueni	FF	10-Mar	ACFF0164	Local	21	1384	28.89
2010	A2	Eastern	Lower Eastern	Makueni	Makueni	FF	10-Mar	ACFF0165	Local	23.7	1378	0
2010	A2	Eastern	Lower Eastern	Makueni	Makueni	FF	10-Mar	ACFF0166	Local	15.8	1171	0
2010	A2	Eastern	Lower Eastern	Makueni	Makueni	FF	10-Mar	ACFF0167	DUMA43	23.1	1161	4.4
2010	A2	Eastern	Lower Eastern	Makueni	Makueni	FF	10-Mar	ACFF0168	DUMA43	15.8	1192	23.21
2010	A2	Eastern	Lower Eastern	Makueni	Makueni	FF	10-Mar	ACFF0169	DUMA43	14.5	1204	3.93
2010	A2	Eastern	Lower Eastern	Makueni	Makueni	FF	10-Mar	ACFF0170	KCB	13.7	1195	15.44
2010	A2	Eastern	Lower Eastern	Makueni	Makueni	FF	10-Mar	ACFF0171	PH3253	15.2	1196	2.56
2010	A2	Eastern	Lower Eastern	Makueni	Makueni	FF	10-Mar	ACFF0172	DH04	14.6	1220	3.5
2010	A2	Eastern	Lower Eastern	Makueni	Makueni	FF	10-Mar	ACFF0173	MixedHB	21.5	1353	6.5
2010	A2	Eastern	Lower Eastern	Makueni	Makueni	FF	10-Mar	ACFF0174	DK8031	21.1	1353	0
2010	A2	Eastern	Lower Eastern	Makueni	Makueni	FF	10-Mar	ACFF0175	DK8031	22.6	1429	1.75
2010	A2	Eastern	Lower Eastern	Makueni	Makueni	FF	10-Mar	ACFF0176	DUMA43	18.6	1505	1.05
2010	A2	Eastern	Lower Eastern	Makueni	Makueni	FF	10-Mar	ACFF0177	DUMA43	27.1	1602	0
2010	A2	Eastern	Lower Eastern	Makueni	Makueni	FF	10-Mar	ACFF0178	MixedHB	34.6	1548	14.54
2010	A2	Eastern	Lower Eastern	Makueni	Makueni	FF	10-Mar	ACFF0179	KCB	14.7	1220	4.27
2010	A2	Eastern	Lower Eastern	Makueni	Makueni	FF	10-Mar	ACFF0180	Mixed	19.6	1536	1.97
2010	A2	Eastern	Lower Eastern	Machakos	Machakos	FF	10-Mar	ACFF0181	DUMA43	14.8	1588	6.11
2010	A2	Eastern	Lower Eastern	Makueni	Makueni	FF	10-Mar	ACFF0182	PH3253	18.8	1538	0
2010	A2	Eastern	Lower Eastern	Machakos	Machakos	FF	10-May	ACFF0183	Local	14.8	1589	2.47
2010	A2	Eastern	Lower Eastern	Machakos	Machakos	FF	10-May	ACFF0184	Local	16	1618	2.76
2010	A2	Eastern	Lower Eastern	Machakos	Machakos	FF	10-Jul	ACFF0185	Local	14.2	1615	0
2010	A2	Eastern	Lower Eastern	Machakos	Machakos	FF	10-Jul	ACFF0186	Local	13.5	1611	0
2010	A2	Eastern	Lower Eastern	Machakos	Machakos	FF	10-Jul	ACFF0187	DUMA43	17.1	1923	0
2010	A2	Eastern	Lower Eastern	Machakos	Machakos	FF	10-Jul	ACFF0188	DK8031	22.4	1847	0
2010	A2	Eastern	Lower Eastern	Machakos	Machakos	FF	10-Jul	ACFF0189	DUMA43	18.5	1879	0
2010	A2	Eastern	Lower Eastern	Machakos	Machakos	FF	10-Jul	ACFF0190	PH04	15.2	1883	9.33
2010	A2	Eastern	Lower Eastern	Machakos	Machakos	FF	10-Jul	ACFF0191	DUMA43	16	1628	3.25
2010	A2	Eastern	Lower Eastern	Machakos	Machakos	FF	10-Jul	ACFF0192	Local	14.9	1627	7.83
2010	A2	Eastern	Lower Eastern	Machakos	Machakos	FF	10-Jul	ACFF0193	DK8031	15.5	1627	4.11
2010	A2	Eastern	Lower Eastern	Machakos	Machakos	FF	10-Jul	ACFF0194	DK8031	18	1705	4.89
2010	A2	Eastern	Lower Eastern	Machakos	Machakos	FF	10-Jul	ACFF0195	Mixed	16.7	1688	2.16
2010	A2	Eastern	Lower Eastern	Machakos	Machakos	FF	10-Jul	ACFF0196	Local	15.7	1688	3.33
2010	A2	Eastern	Lower Eastern	Machakos	Machakos	FF	10-Jul	ACFF0197	DH04	17.6	1618	0
2010	A2	Eastern	Lower Eastern	Makueni	Makueni	FF	10-Jul	ACFF0198	H513	33.9	1621	1.59
2010	A2	Eastern	Lower Eastern	Makueni	Makueni	FF	10-Jul	ACFF0199	PH3253	27.1	1668	1.7
2010	A2	Eastern	Lower Eastern	Makueni	Makueni	FF	10-Jul	ACFF0200	DUMA43	14.3	1585	0
2010	A2	Eastern	Lower Eastern	Machakos	Machakos	FF	10-Jul	ACFF0201	.	32	1618	0
2010	A2	Eastern	Upper Eastern	Embu	Mbeere	FF	10-Jul	ACFF0202	Local	32	1097	0
2010	A2	Eastern	Upper Eastern	Embu	Mbeere	FF	10-Jul	ACFF0203	PH3253	32	1097	30.99
2010	A2	Eastern	Upper Eastern	Embu	Mbeere	FF	10-Jul	ACFF0204	DUMA43	32	1097	0
2010	A2	Eastern	Upper Eastern	Embu	Mbeere	FF	10-Jul	ACFF0205	H513	32	1097	0
2010	A2	Eastern	Upper Eastern	Embu	Mbeere	FF	10-Jul	ACFF0206	Local	26.6	1118	0
2010	A2	Eastern	Upper Eastern	Embu	Mbeere	FF	10-Jul	ACFF0207	DUMA43	26.6	1118	47.9
2010	A2	Eastern	Upper Eastern	Embu	Mbeere	FF	10-Jul	ACFF0208	H513	32	1199	0
2010	A2	Eastern	Upper Eastern	Embu	Mbeere	FF	10-Jul	ACFF0209	DUMA43	32	1189	7.63
2010	A2	Eastern	Upper Eastern	Embu	Mbeere	FF	10-Jul	ACFF0210	PH3253	21.6	1155	0
2010	A2	Eastern	Upper Eastern	Embu	Mbeere	FF	10-Jul	ACFF0211	DUMA43	18.6	1155	1.31
2010	A2	Eastern	Upper Eastern	Embu	Mbeere	FF	10-Jul	ACFF0212	DH04	32	1100	0
2010	A2	Eastern	Upper Eastern	Embu	Mbeere	FF	10-Jul	ACFF0213	H516	32	1100	6.25
2010	A2	Eastern	Upper Eastern	Embu	Mbeere	FF	10-Jul	ACFF0214	H516	32	1129	251.98
2010	A2	Eastern	Upper Eastern	Embu	Mbeere	FF	10-Jul	ACFF0215	H513	32	1138	49.21
2010	A2	Eastern	Upper Eastern	Embu	Mbeere	FF	10-Jul	ACFF0216	Local	32	1124	0.95
2010	A2	Eastern	Upper Eastern	Embu	Mbeere	FF	10-Jul	ACFF0217	Mixed	32	1123	0
2010	A2	Eastern	Upper Eastern	Embu	Mbeere	FF	10-Aug	ACFF0218	Local	21.2	1124	6.01
2010	A2	Eastern	Upper Eastern	Embu	Mbeere	FF	10-Aug	ACFF0219	H516	32	1123	9.61
2010	A2	Eastern	Upper Eastern	Embu	Mbeere	FF	10-Aug	ACFF0220	Local	32	1122	4.13
2010	A2	Eastern	Upper Eastern	Embu	Mbeere	FF	10-Aug	ACFF0221	Pannar	32	1169	0
2010	A2	Eastern	Upper Eastern	Embu	Mbeere	FF	10-Aug	ACFF0222	PH3253	32	1148	0
2010	A2	Eastern	Upper Eastern	Embu	Mbeere	FF	10-Aug	ACFF0223	H513	32	1145	14.77
2010	A2	Eastern	Upper Eastern	Embu	Mbeere	FF	10-Aug	ACFF0224	Local	17.4	1151	8.2
2010	A2	Eastern	Upper Eastern	Embu	Mbeere	FF	10-Aug	ACFF0225	Pannar	32	1114	8.57
2010	A2	Eastern	Upper Eastern	Embu	Mbeere	FF	10-Aug	ACFF0226	H516	27.1	1158	154.19
2010	A2	Eastern	Upper Eastern	Embu	Mbeere	FF	10-Aug	ACFF0227	DK8031	12	1139	13.36
2010	A2	Eastern	Upper Eastern	Embu	Mbeere	FF	10-Aug	ACFF0228	Local	32	1165	2.08
2010	A2	Eastern	Upper Eastern	Embu	Mbeere	FF	10-Aug	ACFF0229	PH3253	32	1200	87.31
2010	A2	Eastern	Upper Eastern	Embu	Mbeere	FF	10-Aug	ACFF0230	Local	32	1192	1.93
2010	A2	Eastern	Upper Eastern	Embu	Mbeere	FF	10-Aug	ACFF0231	Local	32	1199	0
2010	A2	Eastern	Upper Eastern	Embu	Mbeere	FF	10-Aug	ACFF0232	H513	32	1194	5.31
2010	A2	Eastern	Upper Eastern	Embu	Mbeere	FF	10-Aug	ACFF0233	Local	32	1169	4.52
2010	A2	Eastern	Upper Eastern	Embu	Mbeere	FF	10-Aug	ACFF0234	Local	32	1177	10.99
2010	A2	Eastern	Upper Eastern	Embu	Mbeere	FF	10-Aug	ACFF0235	Local	32	1199	163.17
2010	A2	Eastern	Upper Eastern	Embu	Mbeere	FF	10-Aug	ACFF0236	Local	32	1179	6.36
2010	A2	Eastern	Upper Eastern	Embu	Mbeere	FF	10-Aug	ACFF0237	DUMA43	32	1183	0
2010	A2	Eastern	Upper Eastern	Embu	Mbeere	FF	10-Aug	ACFF0238	PH3253	32	1200	87.31
2010	A2	Eastern	Upper Eastern	Embu	Mbeere	FF	10-Aug	ACFF0239	Local	32	1199	0
2010	A2	Eastern	Upper Eastern	Embu	Embu	FF	10-Sep	ACFF0240	Pannar	21.6	1821	0
2010	A2	Western	kisii central	Kisii	Kisii	FF	10-Feb	ACFF0241	H613	19.8	2026	1
2010	A2	Western	kisii central	Kisii	Kisii	FF	10-Feb	ACFF0242	H629	32	1933	3.6
2010	A2	Western	kisii central	Kisii	Kisii	FF	10-Feb	ACFF0243	H625	20.9	1908	7.3
2010	A2	Western	kisii central	Kisii	Kisii	FF	10-Feb	ACFF0244	H516	32	1904	3.1
2010	A2	Western	kisii central	Kisii	Kisii	FF	10-Feb	ACFF0245	H614	12.8	1809	25.3
2010	A2	Western	kisii central	Kisii	Kisii	FF	10-Feb	ACFF0246	H691	12.1	1790	153.6
2010	A2	Western	kisii central	Kisii	Kisii	FF	10-Feb	ACFF0247	H625	23.3	1802	229
2010	A2	Western	kisii central	Kisii	Kisii	FF	10-Feb	ACFF0248	H614	32	1790	25.1
2010	A2	Western	kisii central	Kisii	Kisii	FF	10-Feb	ACFF0249	H6213	11.7	1790	4.2
2010	A2	Western	kisii central	Kisii	Kisii	FF	10-Feb	ACFF0250	H614	32	1928	0
2010	A2	Western	kisii central	Kisii	Kisii	FF	10-Feb	ACFF0251	H691	32	1802	21.4
2010	A2	Western	kisii central	Kisii	Kisii	FF	10-Feb	ACFF0252	H629	32	1781	15.4
2010	A2	Western	kisii central	Kisii	Kisii	FF	10-Feb	ACFF0253	H625	32	1802	1.5
2010	A2	Western	kisii central	Kisii	Kisii	FF	10-Feb	ACFF0254	H6210	32	1921	16.5
2010	A2	Western	kisii central	Kisii	Kisii	FF	10-Feb	ACFF0255	H614	32	1805	6.4
2010	A2	Western	kisii central	Kisii	Kisii	FF	10-Feb	ACFF0256	Local	16.8	1894	169.3
2010	A2	Western	kisii central	Kisii	Kisii	FF	10-Feb	ACFF0257	H628	20.2	1790	1.1
2010	A2	Western	kisii central	Kisii	Kisii	FF	10-Feb	ACFF0258	H629	32	1927	0
2010	A2	Western	kisii central	Kisii	Kisii	FF	10-Feb	ACFF0259	H614	32	2009	9.1
2010	A2	Western	kisii central	Kisii	Kisii	FF	10-Feb	ACFF0261	H625	32	1931	245.7
2010	A2	Western	kisii central	Kisii	Kisii	FF	10-Feb	ACFF0262	H6213	10.6	1793	8.9
2010	A2	Western	kisii central	Kisii	Kisii	FF	10-Feb	ACFF0263	Local	17.6	1890	4.5
2010	A2	Western	kisii central	Kisii	Kisii	FF	10-Feb	ACFF0264	H6213	10.6	1793	107
2010	A2	Western	kisii central	Kisii	Kisii	FF	10-Feb	ACFF0265	H6210	32	1919	27.7
2010	A2	Western	kisii central	Kisii	Kisii	FF	10-Feb	ACFF0266	H629	11.6	1801	2
2010	A2	Western	kisii central	Kisii	Kisii	FF	10-Feb	ACFF0267	H614	32	1918	4.5
2010	A2	Western	kisii central	Kisii	Kisii	FF	10-Feb	ACFF0268	H614	32	2009	35
2010	A2	Western	kisii central	Kisii	Kisii	FF	10-Feb	ACFF0269	H614	32	2030	3.2
2010	A2	Western	kisii central	Kisii	Kisii	FF	10-Feb	ACFF0270	H614	6210	1918	8.5
2010	A2	Western	kisii central	Kisii	Kisii	FF	10-Feb	ACFF0271	H614	22.3	1777	0
2010	A2	Western	kisii central	Kisii	Kisii	FF	10-Feb	ACFF0272	H629	17.8	1855	8.5
2010	A2	Western	kisii central	Kisii	Kisii	FF	10-Feb	ACFF0273	H625	32	1906	42.4
2010	A2	Western	kisii central	Kisii	Kisii	FF	10-Feb	ACFF0274	H629	32	1827	558.7
2010	A2	Western	kisii central	Kisii	Kisii	FF	10-Feb	ACFF0275	H625	32	1802	31.1
2010	A2	Western	kisii central	Kisii	Kisii	FF	10-Feb	ACFF0276	H691	21.3	1802	140.4
2010	A2	Western	kisii central	Kisii	Kisii	FF	10-Feb	ACFF0277	H614	14.7	2017	2.9
2010	A2	Western	kisii central	Kisii	Kisii	FF	10-Feb	ACFF0278	H625	32	1790	11.4
2010	A2	Western	kisii central	Kisii	Kisii	FF	10-Feb	ACFF0279	Pannar	32	1896	119.9
2010	A2	Western	kisii central	Kisii	Kisii	FF	10-Feb	ACFF0280	H614	14.4	2026	6.19
2010	A2	Western	kisii central	Kisii	Kisii	FF	10-Feb	ACFF0281	H6213	13.3	1798	18.77
2010	A2	Western	kisii central	Kisii	Kisii	FF	10-Feb	ACFF0282	H625	13.2	1807	6.02
2010	A2	Western	kisii central	Kisii	Kisii	FF	10-Feb	ACFF0283	H614	14.1	1904	0
2010	A2	Western	kisii central	Kisii	Kisii	FF	10-Feb	ACFF0284	H614	13.2	1796	32.81
2010	A2	Western	kisii central	Kisii	Kisii	FF	10-Feb	ACFF0285	H614	14.5	1783	46.81
2010	A2	Western	kisii central	Kisii	Kisii	FF	10-Feb	ACFF0286	H625	15	1815	6.01
2010	A2	Western	kisii central	Kisii	Kisii	FF	10-Feb	ACFF0287	H625	14	1815	3.25
2010	A2	Western	kisii central	Kisii	Kisii	FF	10-Feb	ACFF0288	H6210	13.2	1929	1.79
2010	A2	Western	kisii central	Kisii	Kisii	FF	10-Feb	ACFF0289	H6210	12.8	1918	1.04
2010	A2	Western	kisii central	Kisii	Kisii	FF	10-Feb	ACFF0290	H624	13.2	1892	14.7
2010	A2	Western	kisii central	Kisii	Kisii	FF	10-Feb	ACFF0291	H614	13.9	1781	0
2010	A2	Western	kisii central	Kisii	Kisii	FF	10-Feb	ACFF0292	H6210	13.4	1842	0
2010	A2	Western	kisii central	Kisii	Kisii	FF	10-Feb	ACFF0293	H6210	13.5	1904	0
2010	A2	Western	kisii central	Kisii	Kisii	FF	10-Feb	ACFF0294	H6210	12.8	1911	15.17
2010	A2	Western	kisii central	Kisii	Kisii	FF	10-Feb	ACFF0295	H6210	14	1916	4.65
2010	A2	Western	kisii central	Kisii	Kisii	FF	10-Feb	ACFF0296	H6210	12.9	1919	0
2010	A2	Western	kisii central	Kisii	Kisii	FF	10-Feb	ACFF0297	H614	13.5	1919	1.08
2010	A2	Western	kisii central	Kisii	Kisii	FF	10-Feb	ACFF0298	H6210	13.6	1910	8.32
2010	A2	Western	kisii central	Kisii	Kisii	FF	10-Feb	ACFF0299	H614	14.2	1776	0
2010	A2	Western	kisii central	Kisii	Kisii	FF	10-Feb	ACFF0300	H614	13.4	1800	16.6
2010	A2	Western	kisii central	Kisii	Kisii	FF	10-Feb	ACFF0301	H614	13.4	1791	15
2010	A2	Western	kisii central	Kisii	Kisii	FF	10-Feb	ACFF0302	H6210	14.3	1803	4.59
2010	A2	Western	kisii central	Kisii	Kisii	FF	10-Feb	ACFF0303	H614	13.4	1802	7.46
2010	A2	Western	kisii central	Kisii	Kisii	FF	10-Feb	ACFF0304	H614	13.4	2026	6.6
2010	A2	Western	kisii central	Kisii	Kisii	FF	10-Feb	ACFF0305	H629	13.5	1790	3.9
2010	A2	Western	kisii central	Kisii	Kisii	FF	10-Feb	ACFF0306	H625	14	1789	11.97
2010	A2	Western	kisii central	Kisii	Kisii	FF	10-Feb	ACFF0307	H6210	13.9	1888	12.64
2010	A2	Western	kisii central	Kisii	Kisii	FF	10-Feb	ACFF0308	H629	14.1	1790	3.06
2010	A2	Western	kisii central	Kisii	Kisii	FF	10-Feb	ACFF0309	H629	15	1799	13.83
2010	A2	Western	kisii central	Kisii	Kisii	FF	10-Feb	ACFF0310	H6210	13.5	1786	7.22
2010	A2	Western	kisii central	Kisii	Kisii	FF	10-Feb	ACFF0311	H6210	13.1	1905	43.49
2010	A2	Western	kisii central	Kisii	Kisii	FF	10-Feb	ACFF0312	H6210	13.6	1867	37.51
2010	A2	Western	kisii central	Kisii	Kisii	FF	10-Feb	ACFF0313	H625	14.1	1906	11.55
2010	A2	Western	kisii central	Kisii	Kisii	FF	10-Feb	ACFF0314	H614	12.9	1888	7.99
2010	A2	Western	kisii central	Kisii	Kisii	FF	10-Feb	ACFF0315	H6210	13.5	1810	1.36
2010	A2	Western	kisii central	Kisii	Kisii	FF	10-Feb	ACFF0316	H628	13.6	1802	0
2010	A2	Western	kisii central	Kisii	Kisii	FF	10-Feb	ACFF0317	Pannar	13.1	2017	3.7
2010	A2	Western	kisii central	Kisii	Kisii	FF	10-Feb	ACFF0318	Local	13.7	1803	11.75
2010	A2	Western	kisii central	Kisii	Kisii	FF	10-Feb	ACFF0319	Simba61	13.6	1794	8.08
2010	A2	Western	Hbay/Rongo	Migori	Rongo	FF	10-Feb	ACFF0320	Local	.	1455	0
2010	A2	Western	Hbay/Rongo	HomaBay	Homabay	FF	10-Feb	ACFF0321	Local	21.9	1340	21.8
2010	A2	Western	Hbay/Rongo	HomaBay	Homabay	FF	10-Feb	ACFF0322	Local	17.1	1334	4.7
2010	A2	Western	Hbay/Rongo	HomaBay	Homabay	FF	10-Feb	ACFF0324	Local	32	1238	2.9
2010	A2	Western	Hbay/Rongo	HomaBay	Homabay	FF	10-Feb	ACFF0325	Local	22	1272	7.1
2010	A2	Western	Hbay/Rongo	HomaBay	Homabay	FF	10-Feb	ACFF0326	Local	19.9	1269	6.6
2010	A2	Western	Hbay/Rongo	HomaBay	Homabay	FF	10-Feb	ACFF0327	Local	25	1246	0
2010	A2	Western	Hbay/Rongo	Migori	Rongo	FF	10-Feb	ACFF0328	Local	32	1330	10.2
2010	A2	Western	Hbay/Rongo	Migori	Rongo	FF	10-Feb	ACFF0329	Simba61	32	1347	0
2010	A2	Western	Hbay/Rongo	HomaBay	Homabay	FF	10-Jul	ACFF0330	Local	12.8	1284	51.3
2010	A2	Western	Hbay/Rongo	HomaBay	Homabay	FF	10-Jul	ACFF0331	Local	18.6	1273	0
2010	A2	Western	Hbay/Rongo	HomaBay	Homabay	FF	10-Jul	ACFF0332	Local	17.5	1363	0
2010	A2	Western	Hbay/Rongo	HomaBay	Homabay	FF	10-Jul	ACFF0333	Local	14.4	1363	9.3
2010	A2	Western	Hbay/Rongo	HomaBay	Homabay	FF	10-Jul	ACFF0334	Local	14.8	1282	152.6
2010	A2	Western	Hbay/Rongo	HomaBay	Homabay	FF	10-Jul	ACFF0335	Local	19.9	1272	0
2010	A2	Western	Hbay/Rongo	HomaBay	Homabay	FF	10-Jul	ACFF0336	PH04	12.4	1337	0
2010	A2	Western	Hbay/Rongo	HomaBay	Homabay	FF	10-Jul	ACFF0337	Local	32	1268	12.6
2010	A2	Western	Hbay/Rongo	HomaBay	Homabay	FF	10-Jul	ACFF0338	Local	18.8	1196	1.7
2010	A2	Western	Hbay/Rongo	HomaBay	Homabay	FF	10-Jul	ACFF0339	Local	12.1	1242	283.4
2010	A2	Western	Hbay/Rongo	Migori	Rongo	FF	10-Jul	ACFF0340	H513	.	1466	4.2
2010	A2	Western	Hbay/Rongo	HomaBay	Homabay	FF	10-Jul	ACFF0341	Local	15.9	1273	0
2010	A2	Western	Hbay/Rongo	HomaBay	Homabay	FF	10-Jul	ACFF0342	Local	11.7	1332	3.7
2010	A2	Western	Hbay/Rongo	HomaBay	Homabay	FF	10-Jul	ACFF0343	Local	32	1266	5.4
2010	A2	Western	Hbay/Rongo	HomaBay	Homabay	FF	10-Jul	ACFF0344	Local	12.3	1363	6.6
2010	A2	Western	Hbay/Rongo	HomaBay	Homabay	FF	10-Jul	ACFF0345	Local	32	1201	0
2010	A2	Western	Hbay/Rongo	Migori	Rongo	FF	10-Jul	ACFF0346	H516	.	1347	0
2010	A2	Western	Hbay/Rongo	HomaBay	Homabay	FF	10-Jul	ACFF0347	Local	32	1260	722.2
2010	A2	Western	Hbay/Rongo	HomaBay	Homabay	FF	10-Jul	ACFF0348	Local	14.3	1251	0
2010	A2	Western	Hbay/Rongo	HomaBay	Homabay	FF	10-Jul	ACFF0349	Mixed	11.9	1228	9.43
2010	A2	Western	Hbay/Rongo	HomaBay	Homabay	FF	10-Jul	ACFF0350	PH04	12.5	1272	0
2010	A2	Western	Hbay/Rongo	HomaBay	Homabay	FF	10-Jul	ACFF0351	Local	13.2	1272	0
2010	A2	Western	Hbay/Rongo	HomaBay	Homabay	FF	10-Jul	ACFF0352	Local	13.4	1282	74.93
2010	A2	Western	Hbay/Rongo	HomaBay	Homabay	FF	10-Jul	ACFF0353	Mixed	12.3	1384	0
2010	A2	Western	Hbay/Rongo	HomaBay	Homabay	FF	10-Jul	ACFF0354	Local	15.1	1384	0
2010	A2	Western	Hbay/Rongo	HomaBay	Homabay	FF	10-Jul	ACFF0355	H624	12.2	1384	0
2010	A2	Western	Hbay/Rongo	HomaBay	Homabay	FF	10-Jul	ACFF0356	Mixed	12.5	1383	2.64
2010	A2	Western	Hbay/Rongo	HomaBay	Homabay	FF	10-Jul	ACFF0357	Local	12.3	1381	1.04
2010	A2	Western	Hbay/Rongo	HomaBay	Homabay	FF	10-Jul	ACFF0358	Mixed	11.9	1380	2.16
2010	A2	Western	Hbay/Rongo	HomaBay	Homabay	FF	10-Jul	ACFF0359	H624	12.1	1381	1.36
2010	A2	Western	Hbay/Rongo	HomaBay	Homabay	FF	10-Jul	ACFF0360	Local	12.2	1385	2.68
2010	A2	Western	Hbay/Rongo	HomaBay	Homabay	FF	10-Jul	ACFF0361	Local	11.5	1385	2.18
2010	A2	Western	Hbay/Rongo	HomaBay	Homabay	FF	10-Jul	ACFF0362	Local	12.2	1384	1.91
2010	A2	Western	Hbay/Rongo	HomaBay	Homabay	FF	10-Jul	ACFF0363	Mixed	11.8	1379	0
2010	A2	Western	Hbay/Rongo	HomaBay	Homabay	FF	10-Jul	ACFF0364	Mixed	12.9	1379	0
2010	A2	Western	Hbay/Rongo	HomaBay	Homabay	FF	10-Jul	ACFF0365	Local	13.4	1255	12.94
2010	A2	Western	Hbay/Rongo	HomaBay	Homabay	FF	10-Jul	ACFF0366	Mixed	12.7	1362	0.99
2010	A2	Western	Hbay/Rongo	HomaBay	Homabay	FF	10-Jul	ACFF0367	Local	12.3	1347	0
2010	A2	Western	Hbay/Rongo	HomaBay	Homabay	FF	10-Jul	ACFF0368	Local	12.2	1348	0
2010	A2	Western	Hbay/Rongo	HomaBay	Homabay	FF	10-Jul	ACFF0369	Local	12.4	1254	0
2010	A2	Western	Hbay/Rongo	HomaBay	Homabay	FF	10-Jul	ACFF0370	Simba61	13	1250	0
2010	A2	Western	Hbay/Rongo	HomaBay	Homabay	FF	10-Jul	ACFF0371	Simba61	12.6	1263	0
2010	A2	Western	Hbay/Rongo	HomaBay	Homabay	FF	10-Jul	ACFF0372	Local	11.8	1257	1.78
2010	A2	Western	Hbay/Rongo	HomaBay	Homabay	FF	10-Jul	ACFF0373	Simba61	12.7	1255	1.46
2010	A2	Western	Hbay/Rongo	HomaBay	Homabay	FF	10-Jul	ACFF0374	H624	13	1280	0
2010	A2	Western	Hbay/Rongo	HomaBay	Homabay	FF	10-Jul	ACFF0375	Local	12.1	1261	53.74
2010	A2	Western	Hbay/Rongo	HomaBay	Homabay	FF	10-Jul	ACFF0376	Local	12	1261	0
2010	A2	Western	Hbay/Rongo	HomaBay	Homabay	FF	10-Jul	ACFF0377	Local	12.3	1256	0
2010	A2	Western	Hbay/Rongo	HomaBay	Homabay	FF	10-Jul	ACFF0378	Local	12	1256	1.12
2010	A2	Western	Hbay/Rongo	HomaBay	Homabay	FF	10-Jul	ACFF0379	Simba61	13.2	1477	1.83
2010	A2	Western	Hbay/Rongo	HomaBay	Homabay	FF	10-Jul	ACFF0380	Mixed	12.4	1231	12.85
2010	A2	Western	Hbay/Rongo	HomaBay	Homabay	FF	10-Jul	ACFF0381	Local	12.4	1210	0
2010	A2	Western	Hbay/Rongo	HomaBay	Homabay	FF	10-Jul	ACFF0382	Mixed	12.5	1234	1.46
2010	A2	Western	Hbay/Rongo	HomaBay	Homabay	FF	10-Jul	ACFF0383	Local	12.3	1222	0
2010	A2	Western	Hbay/Rongo	HomaBay	Homabay	FF	10-Jul	ACFF0384	Local	14.7	1222	0
2010	A2	Western	Hbay/Rongo	HomaBay	Homabay	FF	10-Jul	ACFF0385	Local	13.4	1254	73.81
2010	A2	Western	Hbay/Rongo	Migori	Rongo	FF	10-Jul	ACFF0386	Simba61	.	1478	8.1
2010	A2	Western	Hbay/Rongo	Migori	Rongo	FF	10-Jul	ACFF0387	H516	.	1262	1.8
2010	A2	Western	Hbay/Rongo	Migori	Rongo	FF	10-Jul	ACFF0388	H513	.	.	10
2010	A2	Western	Hbay/Rongo	HomaBay	Homabay	FF	10-Jul	ACFF0389	Local	32	1329	4.7
2010	A2	Western	Hbay/Rongo	Migori	Rongo	FF	10-Jul	ACFF0390	H513	.	1450	0
2010	A2	Western	Hbay/Rongo	Migori	Rongo	FF	10-Jul	ACFF0391	Local	.	1352	16.7
2010	A2	Western	Hbay/Rongo	Migori	Rongo	FF	10-Jul	ACFF0392	DK8031	.	1473	52.3
2010	A2	Western	Hbay/Rongo	Migori	Rongo	FF	10-Jul	ACFF0393	Local	.	1351	0
2010	A2	Western	Hbay/Rongo	Migori	Rongo	FF	10-Jul	ACFF0394	H516	.	1351	34.9
2010	A2	Western	Hbay/Rongo	Migori	Rongo	FF	10-Jul	ACFF0395	Simba61	.	1330	6.2
2010	A2	Western	Hbay/Rongo	Migori	Rongo	FF	10-Jul	ACFF0396	Local	.	1352	9
2010	A2	Western	Hbay/Rongo	Migori	Rongo	FF	10-Jul	ACFF0397	Local	.	1349	67.7
2010	A2	Western	Hbay/Rongo	Migori	Rongo	FF	10-Jul	ACFF0398	H516	.	1393	3.8
2010	A2	Western	Hbay/Rongo	Migori	Rongo	FF	10-Jul	ACFF0399	Local	.	1352	4.7
2010	A2	Western	Hbay/Rongo	Migori	Rongo	FF	10-Jul	ACFF0400	H516	.	1330	9.1
2010	A2	Western	Hbay/Rongo	Migori	Rongo	FF	10-Jul	ACFF0401	Local	.	1450	120.4
2010	A2	Western	Hbay/Rongo	Migori	Rongo	FF	10-Jul	ACFF0402	Mixed	.	1349	120.7
2010	A2	Western	Hbay/Rongo	Migori	Rongo	FF	10-Jul	ACFF0403	MixedHB	.	1330	19.7
2010	A2	Western	Hbay/Rongo	Migori	Rongo	FF	10-Jul	ACFF0404	H516	.	1462	0
2010	A2	Western	Hbay/Rongo	Migori	Rongo	FF	10-Jul	ACFF0405	Local	.	1450	2
2010	A2	Western	Hbay/Rongo	Migori	Rongo	FF	10-Jul	ACFF0406	PH04	.	1385	40.7
2010	A2	Western	Hbay/Rongo	Migori	Rongo	FF	10-Jul	ACFF0407	Simba61	.	.	0
2010	A2	Western	Hbay/Rongo	Migori	Rongo	FF	10-Jul	ACFF0408	Local	12.3	.	5.03
2010	A2	Western	Hbay/Rongo	Migori	Rongo	FF	10-Jul	ACFF0409	H624	12	.	2.17
2010	A2	Western	Hbay/Rongo	Migori	Rongo	FF	10-Jul	ACFF0410	H624	12.1	.	6.96
2010	A2	Western	Hbay/Rongo	Migori	Rongo	FF	10-Jul	ACFF0411	Local	12.6	1356	1.37
2010	A2	Western	Hbay/Rongo	Migori	Rongo	FF	10-Jul	ACFF0412	H624	12.1	1356	6.94
2010	A2	Western	Hbay/Rongo	Migori	Rongo	FF	10-Jul	ACFF0413	H611	12.9	1358	2.59
2010	A2	Western	Hbay/Rongo	Migori	Rongo	FF	10-Jul	ACFF0414	Mixed	12.5	1348	0
2010	A2	Western	Hbay/Rongo	Migori	Rongo	FF	10-Jul	ACFF0415	Local	12.4	1358	10.96
2010	A2	Western	Hbay/Rongo	Migori	Rongo	FF	10-Jul	ACFF0416	Simba61	13	1346	0
2010	A2	Western	Hbay/Rongo	Migori	Rongo	FF	10-Jul	ACFF0417	Local	12.7	1408	5.49
2010	A2	Western	Hbay/Rongo	Migori	Rongo	FF	10-Jul	ACFF0418	H625	12.7	1398	0
2010	A2	Western	Hbay/Rongo	Migori	Rongo	FF	10-Jul	ACFF0419	Mixed	12.8	1396	0
2010	A2	Western	Hbay/Rongo	Migori	Rongo	FF	10-Jul	ACFF0420	Local	12.6	1356	9.57
2010	A2	Western	Hbay/Rongo	Migori	Rongo	FF	10-Jul	ACFF0421	H611	13.8	1338	3.81
2010	A2	Western	Hbay/Rongo	Migori	Rongo	FF	10-Jul	ACFF0422	Local	13.5	1338	0
2010	A2	Western	Hbay/Rongo	Migori	Rongo	FF	10-Jul	ACFF0423	H624	12.6	1335	0
2010	A2	Western	Hbay/Rongo	Migori	Rongo	FF	10-Jul	ACFF0424	Local	12.8	1345	1.96
2010	A2	Western	Hbay/Rongo	Migori	Rongo	FF	10-Jul	ACFF0425	Local	11.7	1398	3.73
2010	A2	Western	Hbay/Rongo	Migori	Rongo	FF	10-Jul	ACFF0426	Local	12.1	1468	0
2010	A2	Western	Hbay/Rongo	Migori	Rongo	FF	10-Jul	ACFF0427	Local	12.7	1359	1.33
2010	A2	Western	Hbay/Rongo	Migori	Rongo	FF	10-Jul	ACFF0428	Mixed	12.1	1462	0
2010	A2	Western	Hbay/Rongo	Migori	Rongo	FF	10-Jul	ACFF0429	Local	11.9	1385	0
2010	A2	Western	Hbay/Rongo	Migori	Rongo	FF	10-Jul	ACFF0430	H624	12.4	.	2.11
2010	A2	Western	Hbay/Rongo	Migori	Rongo	FF	10-Jul	ACFF0431	Mixed	12.2	.	2.72
2010	A2	Western	Hbay/Rongo	Migori	Rongo	FF	10-Jul	ACFF0432	Simba61	12.7	.	2.95
2010	A2	Western	Hbay/Rongo	Migori	Rongo	FF	10-Jul	ACFF0433	Local	12.3	.	9.2
2010	A2	Western	Hbay/Rongo	Migori	Rongo	FF	10-Jul	ACFF0434	Local	13.7	.	0
2010	A2	Western	Hbay/Rongo	Migori	Rongo	FF	10-Jul	ACFF0435	Local	13.8	1495	3.54
2010	A2	Western	Hbay/Rongo	Migori	Rongo	FF	10-Jul	ACFF0436	H303	13.5	1495	2.14
2010	A2	Western	Hbay/Rongo	Migori	Rongo	FF	10-Jul	ACFF0437	MixedHB	12.6	1487	0
2010	A2	Western	Hbay/Rongo	Migori	Rongo	FF	10-Jul	ACFF0438	Local	12.5	1350	3.06
2010	A2	Western	Hbay/Rongo	Migori	Rongo	FF	10-Jul	ACFF0439	Local	12.6	1350	0
2010	A2	Western	Hbay/Rongo	Migori	Rongo	FF	10-Jul	ACFF0440	Simba61	12.9	1333	0
2010	A2	Western	Hbay/Rongo	Migori	Rongo	FF	10-Jul	ACFF0441	H505	12.2	1334	2.06
2010	A2	Western	Hbay/Rongo	Migori	Rongo	FF	10-Jul	ACFF0442	Simba61	13	1456	0
2010	A2	Western	Hbay/Rongo	Migori	Rongo	FF	10-Jul	ACFF0443	MixedHB	15.5	1442	116.62
2010	A2	Western	Hbay/Rongo	Migori	Rongo	FF	10-Jul	ACFF0444	Local	12.4	1446	0
2010	A2	Western	Hbay/Rongo	Migori	Rongo	FF	10-Jul	ACFF0445	Local	13.7	1454	1.99
2010	A2	Western	Hbay/Rongo	Migori	Rongo	FF	10-Jul	ACFF0446	Local	13.5	1448	0
2010	A2	Western	Hbay/Rongo	Migori	Rongo	FF	10-Jul	ACFF0447	H624	12.5	1448	0
2010	A2	Western	Hbay/Rongo	Migori	Rongo	FF	10-Jul	ACFF0448	Local	12.3	1443	40.9
2010	A2	Western	Hbay/Rongo	Migori	Rongo	FF	10-Jul	ACFF0449	Local	13	1466	0
2010	A2	Western	Hbay/Rongo	Migori	Rongo	FF	10-Jul	ACFF0450	Local	12.4	1472	0
2010	A2	Western	Hbay/Rongo	Migori	Rongo	FF	10-Jul	ACFF0451	Local	12.9	1466	0
2010	A2	Western	Hbay/Rongo	Migori	Rongo	FF	10-Jul	ACFF0452	H624	12.8	1471	1.28
2010	A2	Western	Hbay/Rongo	Migori	Rongo	FF	10-Jul	ACFF0453	PH3253	13	1321	0
2010	A2	Western	Hbay/Rongo	Migori	Rongo	FF	10-Jul	ACFF0454	Simba61	.	1434	0
2010	A2	Western	Hbay/Rongo	Migori	Rongo	FF	10-Jul	ACFF0455	Simba61	12.6	1461	5.3
2010	A2	Western	Hbay/Rongo	Migori	Rongo	FF	10-Jul	ACFF0456	H624	13.5	1447	5.22
2010	A2	Western	Hbay/Rongo	Migori	Rongo	FF	10-Jul	ACFF0457	H505	12.4	1466	5.79
2010	A2	Western	Hbay/Rongo	Migori	Rongo	FF	10-Jul	ACFF0458	H516	11.9	1466	21.61
2010	A2	Western	Hbay/Rongo	Migori	Rongo	FF	10-Jul	ACFF0459	Local	12.4	1443	2.22
2010	A2	Western	Hbay/Rongo	Migori	Rongo	FF	10-Jul	ACFF0460	H505	12.1	1451	1.76
2010	A2	Western	Hbay/Rongo	Migori	Rongo	FF	10-Jul	ACFF0461	Simba61	13.8	1454	0
2010	A2	Western	Hbay/Rongo	Migori	Rongo	FF	10-Jul	ACFF0462	Local	13.5	1473	0
2010	A2	Western	Hbay/Rongo	Migori	Rongo	FF	10-Jul	ACFF0463	MixedHB	14.2	1473	0
2010	A2	Western	Hbay/Rongo	Migori	Rongo	FF	10-Jul	ACFF0464	H513	14.3	1473	0
2010	A2	Western	Hbay/Rongo	Migori	Rongo	FF	10-Jul	ACFF0465	Local	12.3	.	1.58
2010	A2	Western	Hbay/Rongo	Migori	Rongo	FF	10-Jul	ACFF0466	Simba61	12.6	.	0
2010	A2	Western	Hbay/Rongo	Migori	Rongo	FF	10-Jul	ACFF0467	Local	12.4	1393	0
2010	A2	Western	Hbay/Rongo	Migori	Rongo	FF	10-Jul	ACFF0468	Simba61	12.9	1330	0
2010	A2	Western	Hbay/Rongo	Migori	Rongo	FF	10-Jul	ACFF0469	Local	12.9	1334	0
2010	A2	Western	Hbay/Rongo	Migori	Rongo	FF	10-Jul	ACFF0470	H611	12.6	1336	0
2010	A2	Western	Hbay/Rongo	Migori	Rongo	FF	10-Jul	ACFF0471	Mixed	12.2	1336	0
2010	A2	Western	Hbay/Rongo	Migori	Rongo	FF	10-Jul	ACFF0472	Simba61	12.6	1374	2.27
2010	A2	Western	Hbay/Rongo	Migori	Rongo	FF	10-Jul	ACFF0473	Local	13	1352	0
2010	A2	Western	Hbay/Rongo	Migori	Rongo	FF	10-Jul	ACFF0474	Mixed	19.5	1347	16.5
2010	A2	Western	Hbay/Rongo	Migori	Rongo	FF	10-Jul	ACFF0475	Mixed	20.1	1418	11.9
2011	A3	Eastern	Lower Eastern	Machakos	Machakos	FF	11-Feb	ACFF0476	DK8031	23.3	1510	0
2011	A3	Eastern	Lower Eastern	Machakos	Machakos	FF	11-Feb	ACFF0477	DK8031	10	1510	9.05
2011	A3	Eastern	Lower Eastern	Machakos	Machakos	FF	11-Feb	ACFF0478	MixedHB	29.9	1505	39.03
2011	A3	Eastern	Lower Eastern	Machakos	Machakos	FF	11-Feb	ACFF0479	DUMA43	30.1	1505	4.05
2011	A3	Eastern	Lower Eastern	Machakos	Machakos	FF	11-Feb	ACFF0480	Local	18.4	1505	70.93
2011	A3	Eastern	Lower Eastern	Machakos	Machakos	FF	11-Feb	ACFF0481	Local	15.2	1500	0
2011	A3	Eastern	Lower Eastern	Machakos	Machakos	FF	11-Feb	ACFF0482	DK8031	14.9	1500	5.34
2011	A3	Eastern	Lower Eastern	Machakos	Machakos	FF	11-Feb	ACFF0483	Local	17.1	1501	10.04
2011	A3	Eastern	Lower Eastern	Machakos	Machakos	FF	11-Feb	ACFF0484	DUMA43	19.8	1499	5.34
2011	A3	Eastern	Lower Eastern	Machakos	Machakos	FF	11-Feb	ACFF0485	DH04	27.9	1499	0
2011	A3	Eastern	Lower Eastern	Makueni	Makueni	FF	11-Feb	ACFF0486	Local	18.3	1524	2.81
2011	A3	Eastern	Lower Eastern	Makueni	Makueni	FF	11-Feb	ACFF0487	Pannar	16.4	1514	21.39
2011	A3	Eastern	Lower Eastern	Makueni	Makueni	FF	11-Feb	ACFF0488	DK8031	19.5	1502	9.37
2011	A3	Eastern	Lower Eastern	Makueni	Makueni	FF	11-Feb	ACFF0489	DUMA43	16.7	1512	7.36
2011	A3	Eastern	Lower Eastern	Makueni	Makueni	FF	11-Feb	ACFF0490	DK8031	16.9	1513	1.55
2011	A3	Eastern	Lower Eastern	Makueni	Makueni	FF	11-Feb	ACFF0491	DUMA43	25.5	1513	0
2011	A3	Eastern	Lower Eastern	Makueni	Makueni	FF	11-Feb	ACFF0492	Local	11	1513	1.37
2011	A3	Eastern	Lower Eastern	Makueni	Makueni	FF	11-Feb	ACFF0493	DK8031	16.7	1536	0
2011	A3	Eastern	Lower Eastern	Makueni	Makueni	FF	11-Feb	ACFF0494	DK8031	22.4	1539	0
2011	A3	Eastern	Lower Eastern	Makueni	Makueni	FF	11-Feb	ACFF0495	DK8031	23.8	1539	1.78
2011	A3	Eastern	Lower Eastern	Makueni	Makueni	FF	11-Feb	ACFF0496	DK8031	11.6	1589	4.71
2011	A3	Eastern	Lower Eastern	Makueni	Makueni	FF	11-Feb	ACFF0497	DUMA43	11.6	1629	1.3
2011	A3	Eastern	Lower Eastern	Makueni	Makueni	FF	11-Feb	ACFF0498	DUMA43	11.9	1629	0
2011	A3	Eastern	Lower Eastern	Makueni	Makueni	FF	11-Feb	ACFF0499	PH3253	13.9	1629	0
2011	A3	Eastern	Lower Eastern	Makueni	Makueni	FF	11-Feb	ACFF0500	PH3253	12.6	1629	2.47
2011	A3	Eastern	Lower Eastern	Makueni	Makueni	FF	11-Feb	ACFF0501	DK8031	12.7	1627	2.26
2011	A3	Eastern	Lower Eastern	Makueni	Makueni	FF	11-Feb	ACFF0502	DK8031	11.6	1507	0
2011	A3	Eastern	Lower Eastern	Makueni	Makueni	FF	11-Feb	ACFF0503	DK8031	16.8	1571	2.03
2011	A3	Eastern	Lower Eastern	Makueni	Makueni	FF	11-Feb	ACFF0504	Local	10.9	1571	0
2011	A3	Eastern	Lower Eastern	Makueni	Makueni	FF	11-Feb	ACFF0505	Local	15.4	1571	0
2011	A3	Eastern	Lower Eastern	Machakos	Machakos	FF	11-Feb	ACFF0506	DK8031	10.9	1754	1.51
2011	A3	Eastern	Lower Eastern	Machakos	Machakos	FF	11-Feb	ACFF0507	DUMA43	30.2	1798	0
2011	A3	Eastern	Lower Eastern	Machakos	Machakos	FF	11-Feb	ACFF0508	DUMA43	13.5	1746	1.52
2011	A3	Eastern	Lower Eastern	Machakos	Machakos	FF	11-Feb	ACFF0509	DH02	12.2	1745	52.96
2011	A3	Eastern	Lower Eastern	Machakos	Machakos	FF	11-Feb	ACFF0510	DUMA43	13.4	1730	0
2011	A3	Eastern	Lower Eastern	Machakos	Machakos	FF	11-Feb	ACFF0511	DK8031	30.6	1712	2.36
2011	A3	Eastern	Lower Eastern	Machakos	Machakos	FF	11-Feb	ACFF0512	Local	11.2	1698	37.74
2011	A3	Eastern	Lower Eastern	Machakos	Machakos	FF	11-Feb	ACFF0513	UK-H	13.6	1698	48.14
2011	A3	Eastern	Lower Eastern	Machakos	Machakos	FF	11-Feb	ACFF0514	DUMA43	17.7	1677	0
2011	A3	Eastern	Lower Eastern	Machakos	Machakos	FF	11-Feb	ACFF0515	DUMA43	13.2	1677	0
2011	A3	Western	Hbay/Rongo	HomaBay	Homabay	FF	11-Feb	ACFF0516	Local	.	1258	4.3
2011	A3	Western	Hbay/Rongo	HomaBay	Homabay	FF	11-Feb	ACFF0517	Local	12.6	1258	2.28
2011	A3	Western	Hbay/Rongo	HomaBay	Homabay	FF	11-Feb	ACFF0518	Local	13.2	1271	1.44
2011	A3	Western	Hbay/Rongo	HomaBay	Homabay	FF	11-Feb	ACFF0519	Local	12.2	1271	0
2011	A3	Western	Hbay/Rongo	HomaBay	Homabay	FF	11-Feb	ACFF0520	Local	13.7	1264	4.01
2011	A3	Western	Hbay/Rongo	HomaBay	Homabay	FF	11-Feb	ACFF0521	H624	11.9	1260	5.33
2011	A3	Western	Hbay/Rongo	HomaBay	Homabay	FF	11-Feb	ACFF0522	Local	21.1	1270	2.11
2011	A3	Western	Hbay/Rongo	HomaBay	Homabay	FF	11-Feb	ACFF0523	Local	10.6	1270	2.76
2011	A3	Western	Hbay/Rongo	HomaBay	Homabay	FF	11-Feb	ACFF0524	Local	11.3	1264	7.62
2011	A3	Western	Hbay/Rongo	HomaBay	Homabay	FF	11-Feb	ACFF0526	Local	13.8	1264	20.15
2011	A3	Western	Hbay/Rongo	HomaBay	Homabay	FF	11-Feb	ACFF0527	Local	19.5	1225	1.89
2011	A3	Western	Hbay/Rongo	HomaBay	Homabay	FF	11-Feb	ACFF0528	Local	13.4	1256	2.54
2011	A3	Western	Hbay/Rongo	HomaBay	Homabay	FF	11-Feb	ACFF0530	Local	17.6	1256	0
2011	A3	Western	Hbay/Rongo	HomaBay	Homabay	FF	11-Feb	ACFF0532	PH04	23.3	1273	0
2011	A3	Western	Hbay/Rongo	HomaBay	Homabay	FF	11-Feb	ACFF0533	Local	19	1273	0.98
2011	A3	Western	Hbay/Rongo	HomaBay	Homabay	FF	11-Feb	ACFF0534	Local	16.5	1285	2.12
2011	A3	Western	Hbay/Rongo	HomaBay	Homabay	FF	11-Feb	ACFF0535	Local	14.9	1285	0
2011	A3	Western	Hbay/Rongo	HomaBay	Homabay	FF	11-Feb	ACFF0536	Local	20	1275	1.83
2011	A3	Western	Hbay/Rongo	HomaBay	Homabay	FF	11-Feb	ACFF0537	H516	25.8	1351	3.46
2011	A3	Western	Hbay/Rongo	HomaBay	Homabay	FF	11-Feb	ACFF0538	Local	24.6	1351	2.67
2011	A3	Western	Hbay/Rongo	HomaBay	Homabay	FF	11-Feb	ACFF0539	Local	17.1	1351	0
2011	A3	Western	Hbay/Rongo	HomaBay	Homabay	FF	11-Feb	ACFF0540	Local	16.3	1352	0
2011	A3	Western	Hbay/Rongo	HomaBay	Homabay	FF	11-Feb	ACFF0541	Local	13.1	1352	0
2011	A3	Western	Hbay/Rongo	HomaBay	Homabay	FF	11-Feb	ACFF0542	Local	14	1349	0
2011	A3	Western	Hbay/Rongo	HomaBay	Homabay	FF	11-Feb	ACFF0543	Local	12.2	1349	0
2011	A3	Western	Hbay/Rongo	HomaBay	Homabay	FF	11-Feb	ACFF0544	Local	13.9	1348	0
2011	A3	Western	Hbay/Rongo	HomaBay	Homabay	FF	11-Feb	ACFF0545	Local	16.1	1349	0
2011	A3	Western	Hbay/Rongo	HomaBay	Homabay	FF	11-Feb	ACFF0546	Local	12.4	1349	1.93
2011	A3	Western	Hbay/Rongo	HomaBay	Homabay	FF	11-Feb	ACFF0547	Local	12.2	1349	1.3
2011	A3	Western	Hbay/Rongo	HomaBay	Homabay	FF	11-Feb	ACFF0548	Local	17.4	1349	0
2011	A3	Western	Hbay/Rongo	HomaBay	Homabay	FF	11-Feb	ACFF0549	Local	14.6	1357	0
2011	A3	Western	Hbay/Rongo	HomaBay	Homabay	FF	11-Feb	ACFF0550	PH04	23.8	1344	0
2011	A3	Western	Hbay/Rongo	HomaBay	Homabay	FF	11-Feb	ACFF0551	Local	15.7	1332	2.44
2011	A3	Western	Hbay/Rongo	HomaBay	Homabay	FF	11-Feb	ACFF0552	Local	25.3	1329	1.8
2011	A3	Western	Hbay/Rongo	HomaBay	Homabay	FF	11-Feb	ACFF0553	Local	14.1	1383	0
2011	A3	Western	Hbay/Rongo	HomaBay	Homabay	FF	11-Feb	ACFF0554	Local	14	1383	1.26
2011	A3	Western	Hbay/Rongo	HomaBay	Homabay	FF	11-Feb	ACFF0555	H624	16.4	1368	2.94
2011	A3	Western	Hbay/Rongo	HomaBay	Homabay	FF	11-Feb	ACFF0556	Local	12	1384	1.89
2011	A3	Western	Hbay/Rongo	HomaBay	Homabay	FF	11-Feb	ACFF0557	Local	18.6	1381	2.34
2011	A3	Western	Hbay/Rongo	HomaBay	Homabay	FF	11-Feb	ACFF0558	Local	15.3	1363	0
2011	A3	Western	Hbay/Rongo	HomaBay	Homabay	FF	11-Feb	ACFF0559	Local	14.9	1377	0
2011	A3	Western	Hbay/Rongo	HomaBay	Homabay	FF	11-Feb	ACFF0560	Local	14.4	1378	0
2011	A3	Western	Hbay/Rongo	HomaBay	Homabay	FF	11-Feb	ACFF0561	Local	14.2	1372	1.58
2011	A3	Western	Hbay/Rongo	HomaBay	Homabay	FF	11-Feb	ACFF0562	Local	24.6	1354	1.1
2011	A3	Western	Hbay/Rongo	HomaBay	Homabay	FF	11-Feb	ACFF0563	H512	22.8	1354	0
2011	A3	Western	Hbay/Rongo	HomaBay	Homabay	FF	11-Feb	ACFF0564	Local	10.6	1351	1.63
2011	A3	Western	Hbay/Rongo	HomaBay	Homabay	FF	11-Feb	ACFF0565	Local	25.3	1351	1.59
2011	A3	Western	Hbay/Rongo	HomaBay	Homabay	FF	11-Feb	ACFF0566	Local	28.4	1342	1.83
2011	A3	Western	Hbay/Rongo	HomaBay	Homabay	FF	11-Feb	ACFF0567	PH04	25.2	1339	2.02
2011	A3	Western	Hbay/Rongo	HomaBay	Homabay	FF	11-Feb	ACFF0568	Simba61	27.3	1340	0
2011	A3	Western	Hbay/Rongo	HomaBay	Homabay	FF	11-Feb	ACFF0569	Local	16.8	1343	1.46
2011	A3	Western	Hbay/Rongo	HomaBay	Homabay	FF	11-Feb	ACFF0570	Local	25.4	1351	0
2011	A3	Western	Hbay/Rongo	HomaBay	Homabay	FF	11-Feb	ACFF0571	Local	22.3	1351	0
2011	A3	Western	Hbay/Rongo	HomaBay	Homabay	FF	11-Feb	ACFF0572	H611	21.7	1351	0
2011	A3	Western	Hbay/Rongo	HomaBay	Homabay	FF	11-Feb	ACFF0573	Local	25.1	1331	0
2011	A3	Western	Hbay/Rongo	HomaBay	Homabay	FF	11-Feb	ACFF0574	Local	32.4	1328	0
2011	A3	Western	Hbay/Rongo	HomaBay	Homabay	FF	11-Feb	ACFF0575	Local	22	1332	0
2011	A3	Western	Hbay/Rongo	HomaBay	Homabay	FF	11-Feb	ACFF0576	Local	28.8	1328	14.66
2011	A3	Western	Hbay/Rongo	HomaBay	Homabay	FF	11-Feb	ACFF0577	Local	23.4	1328	0
2011	A3	Western	Hbay/Rongo	HomaBay	Homabay	FF	11-Feb	ACFF0578	Local	25	1331	0
2011	A3	Eastern	Lower Eastern	Makueni	Makueni	FF	11-Feb	ACFF0579	Local	32	1338	1.87
2011	A3	Eastern	Lower Eastern	Makueni	Makueni	FF	11-Feb	ACFF0580	PH3253	32	1332	0
2011	A3	Eastern	Lower Eastern	Makueni	Makueni	FF	11-Feb	ACFF0581	PH3253	32	1355	13.64
2011	A3	Eastern	Lower Eastern	Makueni	Makueni	FF	11-Mar	ACFF0582	Local	32	1307	0
2011	A3	Eastern	Lower Eastern	Makueni	Makueni	FF	11-Mar	ACFF0583	Local	32	1302	1.84
2011	A3	Eastern	Lower Eastern	Makueni	Makueni	FF	11-Mar	ACFF0584	DH01	32	1353	10.4
2011	A3	Eastern	Lower Eastern	Makueni	Makueni	FF	11-Mar	ACFF0585	DH02	32	1359	0
2011	A3	Eastern	Lower Eastern	Makueni	Makueni	FF	11-Mar	ACFF0586	PH3253	32	1310	1.69
2011	A3	Eastern	Lower Eastern	Makueni	Makueni	FF	11-Mar	ACFF0587	DUMA43	32	1306	4.87
2011	A3	Eastern	Lower Eastern	Makueni	Makueni	FF	11-Mar	ACFF0588	Local	32	1316	1.85
2011	A3	Eastern	Lower Eastern	Makueni	Makueni	FF	11-Mar	ACFF0589	Local	32	1146	39.97
2011	A3	Eastern	Lower Eastern	Makueni	Makueni	FF	11-Mar	ACFF0590	DH02	32	1366	1.81
2011	A3	Eastern	Lower Eastern	Makueni	Makueni	FF	11-Mar	ACFF0591	Local	32	1344	11.18
2011	A3	Eastern	Lower Eastern	Makueni	Makueni	FF	11-Mar	ACFF0592	Local	32	1341	3.33
2011	A3	Eastern	Lower Eastern	Makueni	Makueni	FF	11-Mar	ACFF0593	Local	32	1360	7.58
2011	A3	Eastern	Lower Eastern	Makueni	Makueni	FF	11-Mar	ACFF0594	Local	32	1361	4.31
2011	A3	Eastern	Lower Eastern	Makueni	Makueni	FF	11-Mar	ACFF0595	Local	32	1384	3.05
2011	A3	Eastern	Lower Eastern	Makueni	Makueni	FF	11-Mar	ACFF0596	Local	32	1567	0
2011	A3	Eastern	Lower Eastern	Makueni	Makueni	FF	11-Mar	ACFF0597	DH01	32	1564	26.44
2011	A3	Eastern	Lower Eastern	Makueni	Makueni	FF	11-Mar	ACFF0598	Local	32	1599	2.98
2011	A3	Eastern	Lower Eastern	Makueni	Makueni	FF	11-Mar	ACFF0599	DH01	32	1176	0
2011	A3	Eastern	Lower Eastern	Makueni	Makueni	FF	11-Mar	ACFF0600	DK8031	32	1182	0
2011	A3	Eastern	Lower Eastern	Makueni	Makueni	FF	11-Mar	ACFF0601	Local	32	1179	15.79
2011	A3	Eastern	Lower Eastern	Makueni	Makueni	FF	11-Mar	ACFF0602	DH01	32	1185	300.76
2011	A3	Eastern	Lower Eastern	Makueni	Makueni	FF	11-Mar	ACFF0603	DH01	32	1173	0
2011	A3	Eastern	Lower Eastern	Makueni	Makueni	FF	11-Mar	ACFF0604	Local	32	1181	0
2011	A3	Eastern	Lower Eastern	Makueni	Makueni	FF	11-Mar	ACFF0605	DH01	32	1202	38.77
2011	A3	Eastern	Lower Eastern	Makueni	Makueni	FF	11-Mar	ACFF0606	DUMA43	32	1208	2.86
2011	A3	Eastern	Lower Eastern	Makueni	Makueni	FF	11-Mar	ACFF0607	DH01	32	1191	19.14
2011	A3	Eastern	Lower Eastern	Makueni	Makueni	FF	11-Mar	ACFF0608	DH01	32	1192	3.99
2011	A3	Eastern	Lower Eastern	Makueni	Makueni	FF	11-Mar	ACFF0609	DUMA43	32	1156	0
2011	A3	Eastern	Lower Eastern	Makueni	Makueni	FF	11-Mar	ACFF0610	DH01	32	1138	354.57
2011	A3	Eastern	Lower Eastern	Makueni	Makueni	FF	11-Mar	ACFF0611	DUMA43	32	1191	28.82
2011	A3	Eastern	Lower Eastern	Makueni	Makueni	FF	11-Mar	ACFF0612	Local	32	1166	4.21
2011	A3	Eastern	Lower Eastern	Makueni	Makueni	FF	11-Mar	ACFF0613	Local	32	1170	314.34
2011	A3	Eastern	Lower Eastern	Makueni	Makueni	FF	11-Mar	ACFF0614	PH3253	32	1164	1.96
2011	A3	Eastern	Lower Eastern	Makueni	Makueni	FF	11-Mar	ACFF0615	DH01	32	1210	6.01
2011	A3	Eastern	Lower Eastern	Makueni	Makueni	FF	11-Mar	ACFF0616	PH3253	32	1268	4.75
2011	A3	Eastern	Lower Eastern	Makueni	Makueni	FF	11-Mar	ACFF0617	DUMA43	32	1261	137.33
2011	A3	Eastern	Lower Eastern	Makueni	Makueni	FF	11-Mar	ACFF0618	Local	32	1202	2.27
2011	A3	Western	kisii central	Kisii	Kisii	FF	11-Mar	ACFF0619	H625	9	1860	0
2011	A3	Western	kisii central	Kisii	Kisii	FF	11-Mar	ACFF0620	H614	12.1	1880	0
2011	A3	Western	kisii central	Kisii	Kisii	FF	11-Mar	ACFF0621	H513	10.5	2009	0
2011	A3	Western	kisii central	Kisii	Kisii	FF	11-Feb	ACFF0622	H9401	11.6	1830	0
2011	A3	Western	kisii central	Kisii	Kisii	FF	11-Feb	ACFF0623	H9401	9.1	1830	0
2011	A3	Western	kisii central	Kisii	Kisii	FF	11-Feb	ACFF0624	H614	8.8	1860	0
2011	A3	Western	kisii central	Kisii	Kisii	FF	11-Feb	ACFF0625	Local	10.7	1860	0
2011	A3	Western	kisii central	Kisii	Kisii	FF	11-Feb	ACFF0626	H629	10.6	1920	0
2011	A3	Western	kisii central	Kisii	Kisii	FF	11-Feb	ACFF0627	H614	9.4	1910	0
2011	A3	Western	kisii central	Kisii	Kisii	FF	11-Feb	ACFF0628	H6210	10.2	1920	0
2011	A3	Western	kisii central	Kisii	Kisii	FF	11-Feb	ACFF0629	H614	10.6	1937	0
2011	A3	Western	kisii central	Kisii	Kisii	FF	11-Feb	ACFF0630	H625	10.2	1882	0
2011	A3	Western	kisii central	Kisii	Kisii	FF	11-Feb	ACFF0631	H9401	10.3	1903	1.23
2011	A3	Western	kisii central	Kisii	Kisii	FF	11-Feb	ACFF0632	Local	9.4	1899	1.67
2011	A3	Western	kisii central	Kisii	Kisii	FF	11-Feb	ACFF0633	Local	11.4	1892	3.22
2011	A3	Western	kisii central	Kisii	Kisii	FF	11-Feb	ACFF0634	H6213	11.1	1901	1.88
2011	A3	Western	kisii central	Kisii	Kisii	FF	11-Feb	ACFF0635	Local	10.1	1894	1.9
2011	A3	Western	kisii central	Kisii	Kisii	FF	11-Feb	ACFF0636	H629	11	1777	1.13
2011	A3	Western	kisii central	Kisii	Kisii	FF	11-Feb	ACFF0637	H614	12	1773	2.9
2011	A3	Western	kisii central	Kisii	Kisii	FF	11-Feb	ACFF0638	H629	11.5	1793	0
2011	A3	Western	kisii central	Kisii	Kisii	FF	11-Feb	ACFF0639	H9401	10	1788	2.93
2011	A3	Western	kisii central	Kisii	Kisii	FF	11-Feb	ACFF0640	H691	9.8	1798	1.75
2011	A3	Western	kisii central	Kisii	Kisii	FF	11-Feb	ACFF0641	H624	10.3	2004	0
2011	A3	Western	kisii central	Kisii	Kisii	FF	11-Feb	ACFF0642	H614	10.6	2008	5.9
2011	A3	Western	kisii central	Kisii	Kisii	FF	11-Feb	ACFF0643	Pannar7m97	13	1922	0
2011	A3	Western	kisii central	Kisii	Kisii	FF	11-Feb	ACFF0644	H6210	12.3	1934	2.63
2011	A3	Western	kisii central	Kisii	Kisii	FF	11-Feb	ACFF0645	H6210	13.2	1791	1.28
2011	A3	Western	kisii central	Kisii	Kisii	FF	11-Feb	ACFF0646	H614	11.4	1796	3.72
2011	A3	Western	kisii central	Kisii	Kisii	FF	11-Feb	ACFF0647	H628	11.7	1786	1.86
2011	A3	Western	kisii central	Kisii	Kisii	FF	11-Feb	ACFF0648	H624	11.2	1792	0
2011	A3	Western	kisii central	Kisii	Kisii	FF	11-Feb	ACFF0649	H624	10.3	1788	1.94
2011	A3	Western	kisii central	Kisii	Kisii	FF	11-Feb	ACFF0650	H6210	12.9	1801	0
2011	A3	Western	kisii central	Kisii	Kisii	FF	11-Feb	ACFF0651	Pannar583	11.6	1797	63.05
2011	A3	Western	kisii central	Kisii	Kisii	FF	11-Feb	ACFF0652	H6213	14.2	1798	4.68
2011	A3	Western	kisii central	Kisii	Kisii	FF	11-Feb	ACFF0653	H614	13.1	1800	2.8
2011	A3	Western	kisii central	Kisii	Kisii	FF	11-Feb	ACFF0654	H614	12.7	1800	1.75
2011	A3	Western	kisii central	Kisii	Kisii	FF	11-Feb	ACFF0655	H614	13.4	1804	2.33
2011	A3	Western	kisii central	Kisii	Kisii	FF	11-Feb	ACFF0656	H614	18.2	1810	2.69
2011	A3	Western	kisii central	Kisii	Kisii	FF	11-Feb	ACFF0657	H6210	12.7	1813	2.58
2011	A3	Western	kisii central	Kisii	Kisii	FF	11-Feb	ACFF0658	H691	22.6	1811	0
2011	A3	Eastern	Upper Eastern	Embu	Mbeere	FF	11-Feb	ACFF0659	DK8031	14	1212	4.86
2011	A3	Eastern	Upper Eastern	Embu	Mbeere	FF	11-Feb	ACFF0660	MixedHB	16.9	1212	7.47
2011	A3	Eastern	Upper Eastern	Embu	Mbeere	FF	11-Feb	ACFF0661	Local	15.2	1202	35.82
2011	A3	Eastern	Upper Eastern	Embu	Mbeere	FF	11-Jan	ACFF0662	Mixed	21.5	1199	4.45
2011	A3	Eastern	Upper Eastern	Embu	Mbeere	FF	11-Jan	ACFF0663	DUMA43	23.3	1191	21.24
2011	A3	Eastern	Upper Eastern	Embu	Mbeere	FF	11-Jan	ACFF0664	Local	23.7	1196	2.5
2011	A3	Eastern	Upper Eastern	Embu	Mbeere	FF	11-Jan	ACFF0665	Local	16.8	1196	11.04
2011	A3	Eastern	Upper Eastern	Embu	Mbeere	FF	11-Jan	ACFF0666	DH02	12.4	1197	1.65
2011	A3	Eastern	Upper Eastern	Embu	Mbeere	FF	11-Jan	ACFF0667	DH02	14.9	1197	1.96
2011	A3	Eastern	Upper Eastern	Embu	Mbeere	FF	11-Jan	ACFF0668	Mixed	15.1	1209	2.74
2011	A3	Eastern	Upper Eastern	Embu	Mbeere	FF	11-Jan	ACFF0669	Local	15.3	1176	1.53
2011	A3	Eastern	Upper Eastern	Embu	Mbeere	FF	11-Jan	ACFF0670	DH02	14.2	1174	125.11
2011	A3	Eastern	Upper Eastern	Embu	Mbeere	FF	11-Jan	ACFF0671	Local	13.7	1169	22.75
2011	A3	Eastern	Upper Eastern	Embu	Mbeere	FF	11-Jan	ACFF0672	Mixed	17	1176	1.63
2011	A3	Eastern	Upper Eastern	Embu	Mbeere	FF	11-Jan	ACFF0673	Mixed	16.4	1164	12.75
2011	A3	Eastern	Upper Eastern	Embu	Mbeere	FF	11-Jan	ACFF0674	Mixed	12.9	1164	4.78
2011	A3	Eastern	Upper Eastern	Embu	Mbeere	FF	11-Jan	ACFF0675	Mixed	16	1164	2.64
2011	A3	Eastern	Upper Eastern	Embu	Mbeere	FF	11-Jan	ACFF0676	DH04	13.9	1164	24.05
2011	A3	Eastern	Upper Eastern	Embu	Mbeere	FF	11-Jan	ACFF0677	DUMA43	17.9	1164	3.55
2011	A3	Eastern	Upper Eastern	Embu	Mbeere	FF	11-Jan	ACFF0678	KCB	12.6	1158	5.81
2011	A3	Eastern	Upper Eastern	Embu	Mbeere	FF	11-Jan	ACFF0679	Local	11.6	1167	5.25
2011	A3	Eastern	Upper Eastern	Embu	Mbeere	FF	11-Jan	ACFF0680	Local	14.4	1148	0
2011	A3	Eastern	Upper Eastern	Embu	Mbeere	FF	11-Jan	ACFF0681	KCB	20.7	1148	0
2011	A3	Eastern	Upper Eastern	Embu	Mbeere	FF	11-Jan	ACFF0682	Local	15.5	1148	0
2011	A3	Eastern	Upper Eastern	Embu	Mbeere	FF	11-Jan	ACFF0683	DH04	11.9	1151	0
2011	A3	Eastern	Upper Eastern	Embu	Mbeere	FF	11-Jan	ACFF0684	Local	26.6	1164	0
2011	A3	Eastern	Upper Eastern	Embu	Mbeere	FF	11-Jan	ACFF0685	Local	14.7	1164	2.32
2011	A3	Eastern	Upper Eastern	Embu	Mbeere	FF	11-Jan	ACFF0686	Local	15.9	1114	0
2011	A3	Eastern	Upper Eastern	Embu	Mbeere	FF	11-Jan	ACFF0687	Local	15.1	1114	0
2011	A3	Eastern	Upper Eastern	Embu	Mbeere	FF	11-Jan	ACFF0688	Local	11.4	1118	0
2011	A3	Eastern	Upper Eastern	Embu	Mbeere	FF	11-Jan	ACFF0689	Local	15.8	1118	0
2011	A3	Eastern	Upper Eastern	Embu	Mbeere	FF	11-Jan	ACFF0690	DUMA43	13.4	889	2.09
2011	A3	Eastern	Upper Eastern	Embu	Mbeere	FF	11-Jan	ACFF0691	DUMA43	16.6	835	581.49
2011	A3	Eastern	Upper Eastern	Embu	Mbeere	FF	11-Jan	ACFF0692	Local	11.7	835	5.47
2011	A3	Eastern	Upper Eastern	Embu	Mbeere	FF	11-Jan	ACFF0693	Local	11.7	840	106.68
2011	A3	Eastern	Upper Eastern	Embu	Mbeere	FF	11-Jan	ACFF0694	Local	10.3	840	1.13
2011	A3	Eastern	Upper Eastern	Embu	Mbeere	FF	11-Jan	ACFF0695	Local	10.4	840	4.29
2011	A3	Eastern	Upper Eastern	Embu	Mbeere	FF	11-Jan	ACFF0696	Mixed	13	835	0
2011	A3	Eastern	Upper Eastern	Embu	Mbeere	FF	11-Jan	ACFF0697	Local	11.1	835	100.01
2011	A3	Eastern	Upper Eastern	Embu	Mbeere	FF	11-Jan	ACFF0698	DUMA43	12.3	835	2.53
2011	A3	Eastern	Lower Eastern	Makueni	Mbooni	FF	11-Jan	ACFF0699	Local	13.7	1302	3.11
2011	A3	Eastern	Lower Eastern	Makueni	Mbooni	FF	11-Jan	ACFF0700	DK8031	29.2	1304	7.95
2011	A3	Eastern	Lower Eastern	Makueni	Mbooni	FF	11-Jan	ACFF0701	Local	17.1	1297	2.04
2011	A3	Eastern	Lower Eastern	Makueni	Mbooni	FF	11-Jan	ACFF0702	Local	23.1	1318	1.81
2011	A3	Eastern	Lower Eastern	Makueni	Mbooni	FF	11-Jan	ACFF0703	Local	21.7	1293	75.44
2011	A3	Eastern	Lower Eastern	Makueni	Mbooni	FF	11-Jan	ACFF0704	Local	25.4	1298	130.87
2011	A3	Eastern	Lower Eastern	Makueni	Mbooni	FF	11-Jan	ACFF0705	DUMA43	22.7	1255	40.07
2011	A3	Eastern	Lower Eastern	Makueni	Mbooni	FF	11-Jan	ACFF0706	DUMA43	27.9	1277	11.5
2011	A3	Eastern	Lower Eastern	Makueni	Mbooni	FF	11-Jan	ACFF0707	Local	13.8	1299	17.47
2011	A3	Eastern	Lower Eastern	Makueni	Mbooni	FF	11-Jan	ACFF0708	DH02	13.8	1305	3.93
2011	A3	Eastern	Lower Eastern	Makueni	Mbooni	FF	11-Jan	ACFF0709	Mixed	27.7	1302	6.53
2011	A3	Eastern	Lower Eastern	Makueni	Mbooni	FF	11-Jan	ACFF0710	DK8031	27.4	1303	1.53
2011	A3	Eastern	Lower Eastern	Makueni	Mbooni	FF	11-Jan	ACFF0711	MixedHB	19.5	1268	4.31
2011	A3	Eastern	Lower Eastern	Makueni	Mbooni	FF	11-Jan	ACFF0712	Mixed	24.7	1278	2.5
2011	A3	Eastern	Lower Eastern	Makueni	Mbooni	FF	11-Jan	ACFF0713	KCB	18.2	1282	1.76
2011	A3	Eastern	Lower Eastern	Makueni	Mbooni	FF	11-Jan	ACFF0714	Local	19.8	1273	9.55
2011	A3	Eastern	Lower Eastern	Makueni	Mbooni	FF	11-Jan	ACFF0715	Local	17.9	1261	85.93
2011	A3	Eastern	Lower Eastern	Makueni	Mbooni	FF	11-Jan	ACFF0716	DUMA43	22.2	1228	12.33
2011	A3	Eastern	Lower Eastern	Makueni	Mbooni	FF	11-Jan	ACFF0717	Local	12.3	1235	6.2
2011	A3	Eastern	Lower Eastern	Makueni	Mbooni	FF	11-Jan	ACFF0718	KCB	14.8	1233	30.53
2011	A3	Eastern	Lower Eastern	Makueni	Mbooni	FF	11-Jan	ACFF0719	Local	12.3	1242	6.83
2011	A3	Eastern	Lower Eastern	Makueni	Mbooni	FF	11-Jan	ACFF0720	Local	12.8	1224	21.04
2011	A3	Eastern	Lower Eastern	Makueni	Mbooni	FF	11-Jan	ACFF0721	Local	10.5	1230	5.73
2011	A3	Eastern	Lower Eastern	Makueni	Mbooni	FF	11-Jan	ACFF0722	DUMA43	23.1	1296	48.23
2011	A3	Eastern	Lower Eastern	Makueni	Mbooni	FF	11-Jan	ACFF0723	DH04	31	1289	5.17
2011	A3	Eastern	Lower Eastern	Makueni	Mbooni	FF	11-Jan	ACFF0724	DH02	12	1218	2.68
2011	A3	Eastern	Lower Eastern	Makueni	Mbooni	FF	11-Jan	ACFF0725	Mixed	29.3	1283	12.97
2011	A3	Eastern	Lower Eastern	Makueni	Mbooni	FF	11-Jan	ACFF0726	Local	30.1	1306	2.18
2011	A3	Eastern	Lower Eastern	Makueni	Mbooni	FF	11-Jan	ACFF0727	DUMA43	17.2	1260	8.78
2011	A3	Eastern	Lower Eastern	Makueni	Mbooni	FF	11-Jan	ACFF0728	DUMA43	31.4	1161	4.82
2011	A3	Western	Hbay/Rongo	Migori	Rongo	FF	11-Jan	ACFF0729	Mixed	9.3	1364	0
2011	A3	Western	Hbay/Rongo	Migori	Rongo	FF	11-Jan	ACFF0730	Mixed	7.8	1359	0
2011	A3	Western	Hbay/Rongo	Migori	Rongo	FF	11-Jan	ACFF0731	Local	10	1361	1.32
2011	A3	Western	Hbay/Rongo	Migori	Rongo	FF	11-Jan	ACFF0732	H516	12	1361	0
2011	A3	Western	Hbay/Rongo	Migori	Rongo	FF	11-Jan	ACFF0733	H505	17.2	1361	1.97
2011	A3	Western	Hbay/Rongo	Migori	Rongo	FF	11-Jan	ACFF0734	Local	13.9	1332	0
2011	A3	Western	Hbay/Rongo	Migori	Rongo	FF	11-Jan	ACFF0735	Mixed	14.9	1332	0
2011	A3	Western	Hbay/Rongo	Migori	Rongo	FF	11-Jan	ACFF0736	H303	14.2	1454	0
2011	A3	Western	Hbay/Rongo	Migori	Rongo	FF	11-Jan	ACFF0737	H516	16.7	1451	0.98
2011	A3	Western	Hbay/Rongo	Migori	Rongo	FF	11-Jan	ACFF0738	H513	20.7	1466	0
2011	A3	Western	Hbay/Rongo	Migori	Rongo	FF	11-Jan	ACFF0739	Local	18.8	1485	0
2011	A3	Western	Hbay/Rongo	Migori	Rongo	FF	11-Jan	ACFF0740	DUMA43	14.3	1475	0
2011	A3	Western	Hbay/Rongo	Migori	Rongo	FF	11-Jan	ACFF0741	Local	11.9	1483	0
2011	A3	Western	Hbay/Rongo	Migori	Rongo	FF	11-Jan	ACFF0742	Simba61	14	1482	0
2011	A3	Western	Hbay/Rongo	Migori	Rongo	FF	11-Jan	ACFF0743	Local	10.7	1447	0
2011	A3	Western	Hbay/Rongo	Migori	Rongo	FF	11-Jan	ACFF0744	Local	13.3	1444	0
2011	A3	Western	Hbay/Rongo	Migori	Rongo	FF	11-Jan	ACFF0745	Local	18	1425	0
2011	A3	Western	Hbay/Rongo	Migori	Rongo	FF	11-Jan	ACFF0746	Mixed	19	1473	0
2011	A3	Western	Hbay/Rongo	Migori	Rongo	FF	11-Jan	ACFF0747	PH3253	16.3	1470	1.13
2011	A3	Western	Hbay/Rongo	Migori	Rongo	FF	11-Jan	ACFF0748	Local	20.2	1465	3.36
2011	A3	Western	Hbay/Rongo	Migori	Rongo	FF	11-Jan	ACFF0749	Simba61	21.6	1419	2.49
2011	A3	Western	Hbay/Rongo	Migori	Rongo	FF	11-Jan	ACFF0750	Local	13.4	1409	4.16
2011	A3	Western	Hbay/Rongo	Migori	Rongo	FF	11-Jan	ACFF0751	Local	12.5	1391	3.35
2011	A3	Western	Hbay/Rongo	Migori	Rongo	FF	11-Jan	ACFF0752	Simba61	23.6	1399	2.63
2011	A3	Western	Hbay/Rongo	Migori	Rongo	FF	11-Jan	ACFF0753	PH04	34	1379	1.48
2011	A3	Western	Hbay/Rongo	Migori	Rongo	FF	11-Jan	ACFF0754	Local	21.2	1476	1.89
2011	A3	Western	Hbay/Rongo	Migori	Rongo	FF	11-Jan	ACFF0755	Mixed	32.3	1476	4.53
2011	A3	Western	Hbay/Rongo	Migori	Rongo	FF	11-Jan	ACFF0756	Local	22.3	1487	1.36
2011	A3	Western	Hbay/Rongo	Migori	Rongo	FF	11-Jan	ACFF0757	Local	22.3	1487	0
2011	A3	Western	Hbay/Rongo	Migori	Rongo	FF	11-Jan	ACFF0758	Local	24.3	1431	4.52
2011	A3	Western	Hbay/Rongo	Migori	Rongo	FF	11-Jan	ACFF0759	Simba61	24	1492	0
2011	A3	Western	Hbay/Rongo	Migori	Rongo	FF	11-Jan	ACFF0760	Local	35.7	1486	14.47
2011	A3	Western	Hbay/Rongo	Migori	Rongo	FF	11-Jan	ACFF0761	Local	20.2	1491	16.6
2011	A3	Western	Hbay/Rongo	Migori	Rongo	FF	11-Feb	ACFF0762	Local	32.5	1493	3.15
2011	A3	Western	Hbay/Rongo	Migori	Rongo	FF	11-Feb	ACFF0763	Local	18.1	1477	13.56
2011	A3	Western	Hbay/Rongo	Migori	Rongo	FF	11-Feb	ACFF0764	Local	34.7	1477	1.74
2011	A3	Western	Hbay/Rongo	Migori	Rongo	FF	11-Feb	ACFF0765	Simba61	25	1473	2.14
2011	A3	Western	Hbay/Rongo	Migori	Rongo	FF	11-Feb	ACFF0766	Local	35.6	1472	1
2011	A3	Western	Hbay/Rongo	Migori	Rongo	FF	11-Feb	ACFF0767	Local	16.8	1458	0
2011	A3	Eastern	Lower Eastern	Makueni	Makueni	FF	11-Feb	ACFF0768	DH01	11.1	1181	1.89
2011	A3	Eastern	Lower Eastern	Makueni	Makueni	FF	11-Feb	ACFF0769	DUMA43	11	1149	1.19
2011	A3	Eastern	Lower Eastern	Makueni	Makueni	FF	11-Feb	ACFF0770	DUMA43	10.8	1130	23.6
2011	A3	Eastern	Lower Eastern	Makueni	Makueni	FF	11-Feb	ACFF0771	DH02	10.1	1143	13.34
2011	A3	Eastern	Lower Eastern	Makueni	Makueni	FF	11-Feb	ACFF0772	Local	11.1	1114	6.15
2011	A3	Eastern	Lower Eastern	Makueni	Makueni	FF	11-Feb	ACFF0773	Local	9.9	1094	0
2011	A3	Eastern	Lower Eastern	Makueni	Makueni	FF	11-Feb	ACFF0774	Local	9.9	1066	0
2011	A3	Eastern	Lower Eastern	Makueni	Makueni	FF	11-Feb	ACFF0775	DUMA43	10.6	1086	0
2011	A3	Eastern	Lower Eastern	Makueni	Makueni	FF	11-Feb	ACFF0776	Mixed	11.5	1119	4.22
2011	A3	Eastern	Lower Eastern	Makueni	Makueni	FF	11-Feb	ACFF0777	Local	10	1126	0
2011	A3	Eastern	Lower Eastern	Makueni	Makueni	FF	11-Feb	ACFF0778	Local	10.6	1100	0
2011	A3	Eastern	Lower Eastern	Makueni	Makueni	FF	11-Feb	ACFF0779	DH01	10.1	1102	0
2011	A3	Eastern	Lower Eastern	Makueni	Makueni	FF	11-Feb	ACFF0780	Local	10.4	1135	1.99
2011	A3	Eastern	Lower Eastern	Makueni	Makueni	FF	11-Feb	ACFF0781	Local	10.5	1173	1.13
2011	A3	Eastern	Lower Eastern	Makueni	Makueni	FF	11-Feb	ACFF0782	Local	10.6	1173	2.91
2011	A3	Eastern	Lower Eastern	Makueni	Makueni	FF	11-Feb	ACFF0783	Local	11.1	1177	0.99
2011	A3	Eastern	Lower Eastern	Makueni	Makueni	FF	11-Feb	ACFF0784	Local	11.1	1172	1.08
2011	A3	Eastern	Lower Eastern	Makueni	Makueni	FF	11-Feb	ACFF0785	Mixed	11.1	1161	0
2011	A3	Eastern	Lower Eastern	Makueni	Makueni	FF	11-Feb	ACFF0786	Local	11	1174	1.51
2011	A3	Eastern	Lower Eastern	Makueni	Makueni	FF	11-Feb	ACFF0787	Local	10.8	1172	0
2011	A3	Eastern	Lower Eastern	Makueni	Makueni	FF	11-Feb	ACFF0788	Local	11.4	1222	0
2011	A3	Eastern	Lower Eastern	Makueni	Makueni	FF	11-Feb	ACFF0789	Mixed	10.5	1179	0
2011	A3	Eastern	Lower Eastern	Makueni	Makueni	FF	11-Feb	ACFF0790	MixedHB	11.1	1186	0
2011	A3	Eastern	Lower Eastern	Makueni	Makueni	FF	11-Feb	ACFF0791	DK8031	11	1200	3.17
2011	A3	Eastern	Lower Eastern	Makueni	Makueni	FF	11-Feb	ACFF0792	DH01	11.5	1221	9.41
2011	A3	Eastern	Lower Eastern	Makueni	Makueni	FF	11-Feb	ACFF0793	Local	10.2	1193	1.72
2011	A3	Eastern	Lower Eastern	Makueni	Makueni	FF	11-Feb	ACFF0794	DUMA43	13	1124	39.32
2011	A3	Eastern	Lower Eastern	Makueni	Makueni	FF	11-Feb	ACFF0795	MixedHB	11.7	1103	2.12
2011	A3	Eastern	Lower Eastern	Makueni	Makueni	FF	11-Feb	ACFF0796	DUMA43	14.4	1135	6.43
2011	A3	Eastern	Lower Eastern	Makueni	Makueni	FF	11-Feb	ACFF0797	DUMA43	13.1	1149	0
2011	A3	Eastern	Lower Eastern	Makueni	Makueni	FF	11-Feb	ACFF0798	DUMA43	10.6	1165	0
2011	A3	Eastern	Lower Eastern	Makueni	Makueni	FF	11-Feb	ACFF0799	DH01	24.7	1170	0
2011	A3	Eastern	Lower Eastern	Makueni	Makueni	FF	11-Feb	ACFF0800	Local	10.4	1110	0
2011	A3	Western	Hbay/Rongo	HomaBay	Homabay	FF	.	ACFF0801	Local	11.5	1331	3.04
